# Supplementary material for: Transcriptomic signatures reveal immune dysregulation in human diabetic and idiopathic gastroparesis
Source: BMC Med Genomics. 2018 Aug 7;11:62. doi: 10.1186/s12920-018-0379-1 (PMC6081936; doi:10.1186/s12920-018-0379-1)
Supplement: Supplementary file 2 — Table S2. Differentially expressed genes in diabetic gastroparesis and diabetic controls. (XLSX 93 kb) [file 12920_2018_379_MOESM2_ESM.xlsx]

## Sheet: Sheet1
GeneName	Chr	GeneID		Start	Stop	CodingLength	logFC	logCPM	PValue	FDR	DG1_Gene_Count	DG2_GeneCount	DG3_GeneCount	DG4_GeneCount	DG5_GeneCount	DG6_GeneCount	DG7_GeneCount	DC1_GeneCount	DC2_GeneCount	DC3_GeneCount	DC4_GeneCount	DC5_GeneCount	DC6_GeneCount	DC7_GeneCount
RGS1	chr1	ENSG00000090104		192575727	192580031	4117	-4.54327	4.20183	1.53953e-16	4.1829e-13	133	101	185	18	61	136	488	3573	5522	7407	3592	2567	558	771
AREG	chr4	ENSG00000109321		74445134	74455009	1648	-4.52672	-0.486502	1.90405e-06	0.00036579	18	0	2	0	2	1	21	224	84	27	12	364	234	0
RP11-373D23.2	chr2	ENSG00000270640		28396815	28397110	296	-4.42547	-1.06173	6.54249e-18	2.48863e-14	0	1	12	0	2	4	9	135	73	95	84	97	106	16
CSF3	chr17	ENSG00000108342		40015361	40017813	2220	-4.25977	1.11623	0.000325369	0.0220315	0	3	0	2	0	123	2	915	339	56	43	563	898	37
ADAMTS4	chr1	ENSG00000158859		161184308	161199056	10334	-4.01864	5.42766	1.16255e-09	6.14184e-07	302	339	548	227	227	1350	289	18171	3759	1091	1338	6577	24162	791
FOSB	chr19	ENSG00000125740		45467995	45475179	5553	-3.85158	8.58888	6.14429e-05	0.00631666	1432	485	18982	33	90	9055	5189	13244	26235	22054	26975	361502	70269	9173
SOCS3	chr17	ENSG00000184557		78356778	78360077	2734	-3.85068	7.49289	3.18727e-07	7.30346e-05	1448	1237	766	239	364	8760	2660	23510	15640	6422	7197	82216	97885	3487
IL6	chr7	ENSG00000136244		22725884	22732002	2069	-3.78577	2.96761	2.45592e-07	5.973e-05	43	50	43	26	15	448	47	3101	868	328	358	1840	3443	182
AC073072.5	chr7	ENSG00000179428		22725395	22727620	1364	-3.69505	0.222031	2.64552e-09	1.24785e-06	11	10	18	3	2	50	15	445	136	46	84	299	426	44
ZFP36	chr19	ENSG00000128016		39406813	39409412	2010	-3.62346	9.06531	2.44676e-11	2.32674e-08	4436	3951	5203	1555	2677	19052	19687	91286	66235	43826	50071	271307	163936	16446
GADD45B	chr19	ENSG00000099860		2476122	2478259	2138	-3.61244	7.15185	1.68149e-10	1.23001e-07	1476	1828	1217	1091	1444	4945	2298	22057	9692	7307	5798	51390	82477	3527
FOS	chr14	ENSG00000170345		75278774	75282230	3238	-3.60771	9.25515	2.29445e-08	7.52383e-06	4978	4928	5467	741	531	15711	36417	50368	66361	71937	122238	357157	100909	36862
C2CD4B	chr15	ENSG00000205502		62163535	62165283	1579	-3.57347	1.76319	1.00454e-06	0.000203249	30	14	43	2	29	177	56	1300	338	40	167	1151	1300	86
FOSL1	chr11	ENSG00000175592		65892049	65900573	1887	-3.48911	2.43669	4.4561e-05	0.00504467	42	77	58	2	53	303	38	2167	143	41	145	1545	2840	49
CDKN1A	chr6	ENSG00000124762		36676460	36687339	3050	-3.48546	6.69929	7.68336e-11	5.84519e-08	1785	1352	1669	574	1299	2506	2705	20829	6397	5431	3107	34879	58309	2934
CH25H	chr10	ENSG00000138135		89205629	89207314	1686	-3.33816	2.17175	9.47841e-10	5.18755e-07	80	95	71	41	43	81	151	1082	465	176	230	913	2681	77
CH507-42P11.8	chr21	ENSG00000275993		6111134	6123739	4806	-3.28825	0.00946755	1.21542e-08	4.45293e-06	9	3	58	3	19	22	13	154	73	107	85	505	291	41
CEBPD	chr8	ENSG00000221869		47736909	47739086	2178	-3.27542	6.70233	2.93391e-18	1.395e-14	1873	1371	1540	1476	1310	3104	2542	17675	12824	12684	7891	46282	31529	3511
TREM1	chr6	ENSG00000124731		41267926	41286719	4329	-3.2717	-0.034672	1.44681e-05	0.00195155	8	30	8	2	2	52	14	138	38	40	19	266	631	45
SIK1	chr21	ENSG00000142178		43414515	43427128	4886	-3.22302	-0.217709	2.1858e-09	1.06594e-06	10	5	45	3	16	21	12	137	53	93	73	385	281	36
PDK4	chr7	ENSG00000004799		95583499	95596491	4519	-3.22126	9.42567	6.87611e-08	1.95189e-05	9695	2736	1487	19508	13288	14765	29158	101224	28806	145202	39655	476165	55883	33364
DUSP1	chr5	ENSG00000120129		172768090	172771195	2019	-3.20742	8.90247	2.3719e-16	5.01236e-13	6601	5591	10431	2562	5264	7983	30623	83824	38530	64889	83435	198582	103968	31138
MYC	chr8	ENSG00000136997		127735434	127741434	3001	-3.13414	6.30305	8.95343e-09	3.54761e-06	1364	1123	1195	1053	1717	2691	1741	12696	4201	2691	2898	34377	40570	1859
RASD1	chr17	ENSG00000108551		17494437	17496395	1748	-3.13413	1.89791	1.06626e-15	2.02792e-12	89	45	66	41	63	108	113	816	508	337	371	2042	470	194
HSPA6	chr1	ENSG00000173110		161524540	161526910	2371	-3.13108	2.14679	4.42932e-06	0.000697292	69	108	91	48	51	147	92	127	174	78	78	3077	308	1349
CSRNP1	chr3	ENSG00000144655		39141855	39154562	3214	-3.09071	6.74462	2.1599e-09	1.06594e-06	1382	892	4231	701	1528	4229	2570	11649	10455	7857	5679	67647	30020	3621
OSM	chr22	ENSG00000099985		30262829	30266840	2114	-3.08109	0.0532751	0.00021381	0.0163569	8	21	6	8	0	78	16	132	47	23	39	214	767	19
DUSP2	chr2	ENSG00000158050		96143166	96145440	1932	-3.02248	1.05579	2.75524e-08	8.45193e-06	23	49	79	8	15	65	74	700	98	92	129	829	583	129
SERPINE1	chr7	ENSG00000106366		101127089	101139266	3190	-3.00104	4.02268	4.73002e-06	0.000719682	275	614	336	86	158	561	400	11037	426	560	443	3068	4524	230
CXCR4	chr2	ENSG00000121966		136114349	136118165	2224	-2.98829	3.26573	6.72928e-31	1.27984e-26	218	205	224	165	158	209	292	3118	1271	1507	1545	2367	1513	526
CD69	chr12	ENSG00000110848		9752486	9760901	2832	-2.98557	1.18423	2.93126e-13	3.98212e-10	35	48	41	20	28	48	140	656	283	308	419	817	282	73
ATF3	chr1	ENSG00000162772		212565334	212620777	4040	-2.94676	7.16216	0.00024615	0.0180019	1063	549	6533	129	320	5460	10192	20482	12865	3079	3633	103730	38950	1679
CXCL2	chr4	ENSG00000081041		74097035	74099293	1500	-2.94633	1.26173	6.23325e-08	1.79621e-05	43	45	11	16	12	193	33	288	423	323	629	657	541	99
BTG2	chr1	ENSG00000159388		203305491	203309602	2757	-2.88403	9.70697	2.14883e-07	5.3076e-05	7485	4550	31319	3669	3799	22224	76945	107040	113519	154117	82749	412084	134454	32016
GPR3	chr1	ENSG00000181773		27392644	27395814	2115	-2.88163	-0.466884	8.92915e-08	2.46121e-05	18	8	24	9	7	33	14	223	77	53	37	204	259	10
JUNB	chr19	ENSG00000171223		12791496	12793315	1820	-2.87094	8.06368	7.62116e-10	4.39233e-07	3772	4648	6986	1153	3389	11864	13425	23106	26337	18188	36542	131668	83602	13314
CTD-2033D15.2	chr15	ENSG00000276107		39586561	39587293	733	-2.85098	1.25459	2.49802e-05	0.00308506	27	42	42	11	15	175	72	484	126	115	71	784	1271	35
S100A8	chr1	ENSG00000143546		153390032	153391188	1006	-2.75894	2.44434	0.000665019	0.0378596	18	195	94	51	6	391	152	534	44	182	72	724	3714	810
ARC	chr8	ENSG00000198576		142611044	142614472	2991	-2.74027	4.67874	0.000102316	0.00940072	334	93	1616	28	120	897	1838	3933	1528	960	1338	15756	7616	770
RND1	chr12	ENSG00000172602		48857145	48865898	3099	-2.69469	1.75917	6.20856e-05	0.00634842	68	79	38	29	75	253	46	552	208	98	91	560	2400	58
S100A9	chr1	ENSG00000163220		153357854	153361027	577	-2.60088	3.44771	0.000893369	0.0463886	70	497	179	106	13	834	294	999	114	322	154	1733	7412	1409
SOX17	chr8	ENSG00000164736		54457935	54460888	2342	-2.55993	3.77689	9.29942e-19	5.89552e-15	381	437	491	327	267	428	330	1740	1612	1517	1671	3309	5014	1056
CLEC4E	chr12	ENSG00000166523		8533305	8540963	2422	-2.5561	0.0515685	9.54647e-10	5.18755e-07	27	16	21	31	28	42	32	166	83	183	92	448	207	34
INHBB	chr2	ENSG00000163083		120346143	120351808	3204	-2.51408	1.51516	6.45225e-22	6.13577e-18	97	90	93	62	80	73	80	442	437	415	429	485	835	229
CXCR2	chr2	ENSG00000180871		218125289	218137253	3231	-2.50941	0.621069	5.54478e-05	0.00602607	36	21	43	26	16	123	35	83	43	71	50	442	860	169
CCL2	chr17	ENSG00000108691		34255218	34257203	1986	-2.46029	5.60156	0.000196267	0.0154855	1163	2057	878	397	933	3194	1299	10286	2316	573	1514	6496	34051	757
CTD-2033D15.3	chr15	ENSG00000278621		39588357	39588882	526	-2.44274	4.22519	0.000123871	0.0108567	868	429	1022	112	200	887	543	5882	786	396	371	5294	9004	276
CTD-2033D15.1	chr15	ENSG00000259279		39593580	39594231	281	-2.43677	4.76975	8.86261e-05	0.00847025	1102	637	1644	206	473	1106	770	8063	1155	653	457	6286	14801	411
GADD45G	chr9	ENSG00000130222		89605013	89606555	1322	-2.42752	4.98634	2.04634e-12	2.28937e-09	800	659	843	887	570	872	2336	3414	3303	6735	4937	14295	1792	2614
TIPARP	chr3	ENSG00000163659		156673235	156706770	5048	-2.41517	5.77605	2.0324e-05	0.00261178	1753	1366	2297	1349	1673	1394	2052	3922	2287	4692	1848	50397	3752	1183
F3	chr1	ENSG00000117525		94529225	94541800	2875	-2.39956	4.44445	7.62176e-07	0.000157563	756	542	683	457	677	807	830	6010	1197	1466	1510	13837	2400	271
CCL4	chr17	ENSG00000275302		36103590	36105621	2032	-2.38598	0.279561	2.44817e-08	7.77775e-06	48	37	69	11	14	24	70	214	153	81	201	560	169	53
F2RL3	chr19	ENSG00000127533		16888860	16892606	3473	-2.36894	1.03062	1.802e-08	6.23132e-06	69	98	51	42	73	52	57	170	370	827	241	425	69	152
EGR1	chr5	ENSG00000120738		138465490	138469315	3138	-2.36113	9.18023	0.000350375	0.023464	4574	8712	57293	1346	1306	28830	32553	51186	60618	36010	49747	392371	84645	26368
THBS1	chr15	ENSG00000137801		39581079	39599466	9158	-2.35501	9.32053	0.000147844	0.0124971	27275	15691	40687	5143	9854	28499	18771	192483	28867	14032	11506	145802	338354	9517
IL1RL1	chr2	ENSG00000115602		102311502	102352037	5746	-2.34376	0.646138	4.11129e-05	0.00473894	22	96	83	14	13	21	107	608	64	333	79	372	292	31
MAFF	chr22	ENSG00000185022		38200767	38216511	5615	-2.33303	4.81035	2.37799e-05	0.00297546	888	1115	933	267	499	1761	791	8710	1452	813	1034	12414	8439	482
FPR1	chr19	ENSG00000171051		51745172	51804110	2594	-2.31229	1.50327	3.01879e-05	0.00365696	59	116	85	48	31	176	117	493	87	136	56	615	1371	339
RP11-290L1.3	chr12	ENSG00000257453		76030494	76031378	569	-2.25919	2.6329	1.09641e-08	4.25563e-06	297	253	212	80	132	216	301	975	549	1258	354	2399	1374	183
KLF4	chr9	ENSG00000136826		107484852	107490482	3659	-2.19908	5.74326	1.21765e-09	6.25906e-07	2567	1777	2717	796	1448	2088	1884	4834	4340	6837	7723	30214	6760	2233
RP11-442H21.2	chr10	ENSG00000269926		72274915	72275980	847	-2.1833	4.89371	3.50417e-09	1.5499e-06	795	758	442	1622	1104	645	1828	3343	3194	7645	2608	11813	2058	2512
DDIT4	chr10	ENSG00000168209		72273920	72276036	2058	-2.17932	5.6274	2.79674e-09	1.26646e-06	1301	1219	799	2695	1903	1064	3016	5765	5254	12570	4395	20054	3308	3974
IL7R	chr5	ENSG00000168685		35852695	35879603	6060	-2.1705	1.82932	3.42762e-07	7.7607e-05	141	72	132	24	70	266	189	832	143	670	407	860	817	215
HSPA7	chr1	ENSG00000225217		161606291	161608217	1927	-2.14247	0.832088	6.95677e-05	0.00689119	60	84	73	33	48	69	77	70	317	52	53	946	90	390
RP11-635L1.2	chr4	ENSG00000279384		168843988	168844735	748	-2.11439	-0.81147	4.16458e-08	1.25478e-05	16	10	21	14	15	38	25	128	87	76	54	134	122	17
RP11-359K18.4	chr1	ENSG00000272574		162593103	162593754	505	-2.11214	-0.580981	4.2624e-05	0.00485428	31	21	32	6	20	32	26	177	51	55	29	193	223	6
HOOK2	chr19	ENSG00000095066		12763003	12872740	5950	-2.08488	5.79876	2.61581e-10	1.77679e-07	1864	1560	2111	1270	1753	3019	2993	5204	6539	3851	7981	24672	13324	2379
DUSP5	chr10	ENSG00000138166		110497838	110511544	2615	-2.03119	4.35844	9.79332e-06	0.00142183	841	779	1618	319	810	618	585	5248	1717	677	929	6309	7522	615
RP11-64B16.4	chr12	ENSG00000256609		119182048	119183259	541	-2.01732	-0.966701	2.00542e-05	0.00259463	21	10	11	6	18	16	59	41	22	133	126	128	83	13
SLC2A3	chr12	ENSG00000059804		7919230	7936275	6159	-2.01318	4.34395	4.92321e-07	0.000107626	735	749	1041	420	400	983	1255	5872	1953	1281	1369	4079	7452	537
FNDC1	chr6	ENSG00000164694		159169397	159272109	6854	-1.95965	4.25916	2.25177e-05	0.00287426	539	1460	908	77	446	726	1276	1932	3757	3854	1516	520	5148	2741
KCNA5	chr12	ENSG00000130037		5043989	5046788	2800	-1.95452	4.41369	3.83705e-06	0.000657449	959	261	846	1003	750	1221	812	3546	1425	3190	1516	11629	2179	644
PER1	chr17	ENSG00000179094		8140472	8156506	7002	-1.9519	7.38373	1.13305e-08	4.30991e-06	4501	2657	6008	8538	9179	7862	6811	30685	30345	23994	12600	59235	24448	5016
CEBPB	chr20	ENSG00000172216		50190734	50192689	1956	-1.94112	5.75715	8.70733e-09	3.5235e-06	2117	2016	2765	1611	1541	2041	3334	7365	4245	4342	4450	23492	14186	2289
RGS16	chr1	ENSG00000143333		182598623	182604408	2427	-1.94061	3.90055	0.000162279	0.0134777	641	546	586	330	250	1241	538	2916	1198	430	816	3484	7324	254
PHLDA1	chr12	ENSG00000139289		76025447	76033932	8069	-1.88671	5.18612	2.20881e-08	7.37007e-06	1983	1733	1584	627	1072	1708	2051	4535	3971	9781	2433	11384	6027	1116
SELL	chr1	ENSG00000188404		169690667	169711698	2725	-1.8776	1.71072	0.000223774	0.016956	98	157	197	68	60	204	161	298	82	181	118	670	1572	426
RNF122	chr8	ENSG00000133874		33547755	33567125	1868	-1.86951	4.10618	6.31962e-05	0.00639323	870	857	810	388	470	1073	506	2580	1644	729	748	3581	8823	440
STC1	chr8	ENSG00000159167		23841915	23854807	4149	-1.86137	2.26087	0.000165668	0.0136993	563	241	201	70	44	239	73	1937	469	653	320	1160	557	135
TNFSF9	chr19	ENSG00000125657		6530999	6535928	1665	-1.85375	-0.485942	0.000754157	0.0410983	36	11	57	10	12	52	30	132	66	24	23	163	318	21
PRDM1	chr6	ENSG00000057657		106086320	106109939	6369	-1.82756	1.54671	5.6338e-10	3.34841e-07	117	143	143	68	99	94	227	484	254	611	399	515	649	160
CSF3R	chr1	ENSG00000119535		36466043	36483278	8429	-1.81459	2.00307	9.76571e-06	0.00142183	153	187	197	103	77	269	210	323	304	354	220	936	1667	351
JUN	chr1	ENSG00000177606		58780788	58784327	3540	-1.80248	9.09367	6.59644e-05	0.00660304	18711	7963	49658	4955	15552	14084	70791	62208	59528	43804	77015	282545	60445	24460
NR4A2	chr2	ENSG00000153234		156324432	156342348	3967	-1.78535	4.32115	0.000687321	0.038675	502	353	2789	121	660	1215	631	1447	2364	1258	1789	10027	4733	522
VNN2	chr6	ENSG00000112303		132743870	132763459	2633	-1.78377	0.387655	0.000592434	0.035211	49	62	77	24	21	116	38	103	50	81	62	277	625	128
SGK1	chr6	ENSG00000118515		134169246	134318112	9992	-1.77142	4.3106	2.15539e-16	5.01236e-13	745	687	1355	513	486	1120	1306	3279	2881	2222	3363	4485	3323	1563
RP11-69I8.3	chr6	ENSG00000227220		131950946	132077393	495	-1.76555	3.13644	0.000713117	0.0394267	368	704	525	256	175	266	394	896	317	292	548	5500	2000	246
GPR4	chr19	ENSG00000177464		45589764	45602208	3145	-1.7614	1.67182	1.57943e-06	0.000309682	189	101	179	78	151	168	126	665	248	249	265	529	1226	153
mascRNA-menRNA	chr11	ENSG00000274072		65506117	65506173	57	-1.75611	2.01125	1.5631e-07	3.91167e-05	176	89	211	164	151	188	285	1212	731	462	737	727	423	87
FOSL2	chr2	ENSG00000075426		28392448	28417312	7157	-1.75476	7.5287	1.65295e-05	0.00219842	8739	5670	15584	2963	5010	12889	7324	32749	15300	13368	12573	56685	62631	5357
CYR61	chr1	ENSG00000142871		85580761	85583962	2455	-1.747	7.40322	1.324e-05	0.00182472	3404	4943	10650	3576	3454	11516	16992	39850	18021	7696	20020	60817	33277	5924
KLF15	chr3	ENSG00000163884		126342635	126357442	2848	-1.74413	4.10243	6.28448e-05	0.00639169	430	237	331	1579	988	429	1185	3798	1538	2860	1439	6051	2374	471
CYTIP	chr2	ENSG00000115165		157414619	157488961	3428	-1.7414	0.685832	2.85864e-07	6.71216e-05	61	56	71	19	66	93	151	373	113	219	216	308	327	113
RP4-536B24.2	chr16	ENSG00000260466		87836532	87837663	522	-1.73631	1.67011	0.000641643	0.03698	119	38	136	73	101	404	97	488	275	185	220	1024	1135	76
CTGF	chr6	ENSG00000118523		131948176	131951373	2339	-1.73037	7.35205	5.53869e-05	0.00602607	6408	11586	8748	4425	5975	8359	4856	20957	9388	13080	10141	85971	35593	4208
THSD7B	chr2	ENSG00000144229		136765545	137677717	6761	-1.72835	1.71152	3.90967e-06	0.000663911	74	79	381	115	212	67	107	378	540	795	659	380	232	351
SNAI1	chr20	ENSG00000124216		49982999	49988886	1686	-1.6981	2.47004	7.22962e-07	0.000152778	132	132	249	204	300	343	419	647	440	450	766	906	2048	445
SLC7A5	chr16	ENSG00000103257		87830023	87869488	4745	-1.68949	5.92608	0.000325508	0.0220315	1804	1251	3068	1396	2155	7356	2058	8687	4985	3056	3888	17629	24565	1715
RP11-373D23.3	chr2	ENSG00000270210		28425945	28426719	775	-1.6871	-0.627747	1.91199e-05	0.0024907	25	29	24	15	32	51	22	113	74	45	66	172	174	22
ADAMTS1	chr21	ENSG00000154734		26835747	26845409	7063	-1.68616	7.12486	5.21232e-11	4.31013e-08	5025	3904	7710	4274	7436	8045	9152	26357	23771	11571	15863	35541	29658	5955
LDLR	chr19	ENSG00000130164		11089362	11133816	7718	-1.67964	5.70906	0.000141779	0.0120379	2191	2583	2158	1214	3589	3239	1772	9472	3444	1946	3226	9798	25222	1617
KLF9	chr9	ENSG00000119138		70384597	70414624	5175	-1.66544	7.6447	2.25147e-10	1.58595e-07	8783	6359	5564	8409	9190	11563	15823	41670	24177	29015	17528	52490	35913	9392
KLF2	chr19	ENSG00000127528		16324817	16327874	2018	-1.65656	5.81506	3.9324e-10	2.57897e-07	2570	3191	2931	2046	2148	2017	3644	4977	5549	4938	8242	23423	7954	4655
C5AR1	chr19	ENSG00000197405		47290023	47322066	2951	-1.63989	3.40808	5.63402e-09	2.4353e-06	587	800	385	271	431	593	383	1862	1219	1078	1603	1997	2762	548
PLAUR	chr19	ENSG00000011422		43646095	43670547	4457	-1.60937	3.04879	0.000708265	0.0394267	403	608	464	149	205	441	529	2117	444	351	494	1096	3799	221
CTD-3252C9.4	chr19	ENSG00000267519		13834516	13836289	1774	-1.60799	4.26404	1.2878e-05	0.00181428	1065	691	1436	395	509	1264	1246	1904	4903	1691	2388	8015	1109	694
NEDD9	chr6	ENSG00000111859		11183298	11382348	10359	-1.60612	4.25211	5.63161e-10	3.34841e-07	1081	1000	1365	538	664	963	820	3499	2004	3184	1769	5266	3099	933
SLC19A2	chr1	ENSG00000117479		169463909	169486003	3671	-1.60405	4.29046	5.89694e-05	0.00623078	1071	563	1123	660	915	1216	1095	4157	1884	2284	1034	9408	1935	359
TNFAIP3	chr6	ENSG00000118503		137867188	137883312	5051	-1.59537	4.74029	7.97407e-08	2.23028e-05	1525	1993	855	1025	1186	828	1602	4771	2738	7981	1946	4801	3026	1553
NAMPTP1	chr10	ENSG00000229644		36521721	36524234	2514	-1.5865	1.77138	0.000862644	0.0451973	142	225	165	141	77	149	252	683	128	150	167	389	1697	202
IP6K3	chr6	ENSG00000161896		33721667	33746985	2822	-1.57451	0.0618139	0.000272112	0.0191678	75	78	38	42	20	29	71	341	73	225	41	161	65	109
THEMIS2	chr1	ENSG00000130775		27872543	27886685	4621	-1.56409	2.97549	2.12702e-08	7.22389e-06	412	425	428	166	246	600	427	1088	1423	1213	901	1770	1350	346
RCAN1	chr21	ENSG00000159200		34513142	34615142	6990	-1.55673	6.22296	0.000199967	0.0155231	3675	3720	3475	2169	3255	4891	4689	18843	5784	3166	3657	9190	33056	2432
TRIB1	chr8	ENSG00000173334		125430321	125438405	4138	-1.55287	4.19954	0.000248935	0.0180019	1267	852	1032	369	603	1304	1019	3286	1084	848	955	5944	6417	579
AC053503.12	chr2	ENSG00000280323		219427477	219429319	1843	-1.54306	3.78016	1.08798e-07	2.9144e-05	1086	419	429	341	796	429	1576	789	1572	2795	2757	2452	1918	1417
SLA	chr8	ENSG00000155926		133036724	133103054	7637	-1.53865	2.55617	4.43621e-06	0.000697292	386	386	336	172	175	136	520	973	385	1237	440	1679	873	350
RP11-613D13.8	chr11	ENSG00000244953		43943787	43947206	2045	-1.53828	4.08053	0.00014059	0.0120379	772	812	1134	564	1081	695	857	2678	767	790	1333	7415	4358	528
PIM1	chr6	ENSG00000137193		37170203	37175426	2977	-1.53724	5.22246	2.77154e-05	0.00340077	1774	1451	1772	598	1025	3035	3800	8326	3499	2115	3715	5217	13218	1890
TSC22D3	chrX	ENSG00000157514		107713221	107777342	4766	-1.52797	7.61264	4.22239e-08	1.25478e-05	9350	6731	7035	9310	11126	10841	14269	34410	22531	33346	17104	68058	18341	8783
NLRP3	chr1	ENSG00000162711		247416156	247449108	4757	-1.52165	1.79646	8.38603e-05	0.00805525	183	173	224	150	116	134	244	262	233	559	351	1739	334	144
SLCO4A1	chr20	ENSG00000101187		62642445	62685785	4051	-1.52134	1.83391	2.54115e-06	0.000464712	169	217	105	162	146	175	265	863	663	373	352	886	455	102
THBD	chr20	ENSG00000178726		23045633	23049741	4109	-1.51619	5.0986	2.18009e-06	0.000410525	2241	1605	2223	753	1091	2225	2175	5775	2687	2109	3777	7787	11355	1594
C11orf96	chr11	ENSG00000187479		43925342	43944338	2373	-1.51618	7.59392	0.00039861	0.0263235	9150	11228	14402	7084	9401	6788	10254	29311	6891	6842	14506	87013	52552	6456
AVPR1A	chr12	ENSG00000166148		63142759	63150942	5963	-1.51519	3.49924	4.9799e-05	0.00553876	1041	433	786	350	448	430	616	2101	749	910	546	3114	3663	455
BHLHE40	chr3	ENSG00000134107		4979116	4985323	3837	-1.5103	6.47119	9.45486e-05	0.00885579	4060	5406	3659	1856	3306	7588	5358	14574	9547	3785	8423	17250	34697	2692
RELT	chr11	ENSG00000054967		73376264	73397474	6322	-1.50478	1.02427	1.21408e-05	0.00173613	116	118	159	50	76	71	141	628	177	168	198	391	416	87
RP11-809N8.2	chr11	ENSG00000256928		73395559	73396436	752	-1.5022	-0.559127	6.06456e-05	0.00626858	35	46	54	11	30	21	41	189	63	60	58	129	142	30
FKBP5	chr6	ENSG00000096060		35573585	35728583	10628	-1.49887	7.61756	9.8972e-05	0.00918219	9238	4719	2745	9061	12468	12191	20696	58646	14673	24896	16297	60974	21987	6456
MIDN	chr19	ENSG00000167470		1248553	1259140	4492	-1.49329	6.21659	0.000188874	0.0150613	3343	2900	6515	1298	3098	5973	3636	9176	6533	3583	5342	21988	26886	2761
SLCO4A1-AS1	chr20	ENSG00000232803		62663019	62666724	1534	-1.47137	-0.661084	0.000426218	0.0275722	29	46	11	29	24	29	50	164	107	65	47	166	71	12
TNN	chr1	ENSG00000120332		175067858	175148066	5008	-1.44974	2.04556	0.000944083	0.0483362	527	126	245	90	41	110	494	406	1139	575	414	280	293	753
ITPKC	chr19	ENSG00000086544		40717103	40740860	3385	-1.4467	5.05112	9.28241e-07	0.00018983	1889	1356	1873	1338	1670	1927	2116	7513	3703	2301	2029	8990	7825	1378
BMP2	chr20	ENSG00000125845		6767664	6780280	3601	-1.43893	2.62957	1.12974e-07	2.98425e-05	510	314	457	169	181	204	522	1137	804	846	691	1665	693	390
SRGN	chr10	ENSG00000122862		69088106	69104811	1220	-1.41609	5.00228	2.25151e-06	0.000415742	1425	2378	2167	1079	748	1848	2220	6544	2470	3728	2484	6861	8029	1740
HSPA1B	chr6	ENSG00000204388		31827735	31830255	2521	-1.40856	7.1358	0.000722346	0.0398186	5339	8401	10404	5755	5447	6683	10488	11162	5985	4778	8467	44871	14847	38763
APOLD1	chr12	ENSG00000178878		12725917	12829975	7243	-1.4024	6.35733	1.6972e-17	5.37983e-14	4594	3915	4434	3299	4501	4727	5232	8622	11047	10221	11825	21027	12018	6756
SLC25A25	chr9	ENSG00000148339		128068201	128109245	4936	-1.40005	5.07934	0.000402159	0.026466	1794	1458	2649	969	1377	2159	2459	5445	3141	1555	1795	8604	12670	847
ADORA3	chr1	ENSG00000121933		111483348	111563962	4486	-1.39812	1.03507	0.000854119	0.0448743	119	211	65	71	70	51	178	309	88	547	105	536	213	163
FOXC1	chr6	ENSG00000054598		1609972	1613897	3926	-1.39058	1.91475	0.000604166	0.0354619	310	222	292	120	160	100	244	737	160	249	232	711	1413	194
NNMT	chr11	ENSG00000166741		114257787	114313285	2919	-1.37624	3.96234	0.000247812	0.0180019	690	1644	789	514	474	700	1007	4226	1042	1313	844	3343	4086	641
NEAT1_2	chr11	ENSG00000278050		65423638	65423742	105	-1.37177	3.68106	8.05496e-05	0.00778707	995	577	761	547	702	711	569	3812	3586	1322	1320	1995	694	285
GFOD1	chr6	ENSG00000145990		13357830	13487662	10686	-1.35693	6.61993	1.74487e-05	0.00228867	6146	3040	3926	3927	5194	8179	7431	26132	7070	10316	8378	29231	14823	3358
HBEGF	chr5	ENSG00000113070		140332843	140346631	3018	-1.34078	3.73653	4.39993e-06	0.000697292	551	695	844	415	567	821	1343	2659	1569	753	1276	2323	3718	790
FAM107A	chr3	ENSG00000168309		58564117	58627610	5321	-1.33203	4.56241	5.30305e-12	5.30835e-09	1554	1331	1316	1115	831	1359	1637	3597	3524	3003	2464	6009	2883	1716
AC011239.2	chr2	ENSG00000279526		23616499	23617987	1489	-1.32335	0.427036	0.00014161	0.0120379	80	74	40	90	92	71	51	192	144	195	113	376	238	51
SPC24	chr19	ENSG00000161888		11131520	11155808	2839	-1.32055	1.62831	6.75204e-05	0.00672341	127	143	140	120	283	160	228	458	279	333	250	393	1049	187
CTC-250I14.6	chr19	ENSG00000267598		13153071	13154193	946	-1.31504	5.33956	0.000180888	0.0145161	1204	1937	4481	752	1352	2101	4668	3618	4124	2514	5536	16014	6073	2761
C10orf10	chr10	ENSG00000165507		44970981	44978810	2979	-1.3098	5.72639	0.000103153	0.00943208	2977	4144	2456	2378	1439	2854	4429	9864	3952	5932	2661	13450	14132	1957
CILP	chr15	ENSG00000138615		65194758	65211488	5695	-1.29956	5.44706	0.000171079	0.0139049	3293	2515	2096	553	1085	2842	5723	3186	3972	9420	3153	9974	4918	5815
NEAT1_3	chr11	ENSG00000277599		65423960	65424118	159	-1.29742	4.08969	2.46135e-05	0.00305964	1246	896	1196	758	920	772	944	4661	4601	1785	1567	2729	1059	527
MMP25	chr16	ENSG00000008516		3046681	3060726	4126	-1.29286	0.441801	0.000318919	0.0218184	56	77	107	54	52	105	70	104	162	114	83	295	395	122
STK17B	chr2	ENSG00000081320		196133566	196176503	6580	-1.28585	3.26881	9.47455e-05	0.00885579	698	645	581	248	286	563	887	1477	611	1639	708	3174	1384	438
IER5	chr1	ENSG00000162783		181088712	181092899	4188	-1.28335	4.49623	0.00065745	0.0376628	1373	1250	1708	805	1314	841	1854	1871	1128	1800	1103	11076	3942	1469
PPP1R15A	chr19	ENSG00000087074		48872392	48876057	3093	-1.27621	6.36346	0.000779544	0.0416465	7174	3596	7829	2258	2907	3767	6542	9692	7340	4063	4711	37700	15896	3351
ERRFI1	chr1	ENSG00000116285		8004404	8026308	4186	-1.26957	8.11731	3.89289e-07	8.60916e-05	12140	10231	12367	14308	19841	19226	22451	67131	33488	23934	34848	61878	42100	11476
GADD45A	chr1	ENSG00000116717		67685061	67688338	2069	-1.26479	4.15108	0.000237329	0.0176319	814	1129	1105	1116	821	586	1501	4781	816	1180	1079	4033	4233	1087
ITK	chr5	ENSG00000113263		157142933	157255191	8604	-1.26446	0.712761	0.000516137	0.0317767	105	92	117	34	58	113	145	512	85	255	165	281	200	73
SNORA31	chr13	ENSG00000199477		45337480	45337609	130	-1.26241	-0.217177	0.000232217	0.0173197	35	59	48	24	46	62	61	159	167	81	107	215	81	25
ITGAX	chr16	ENSG00000140678		31355134	31382997	7074	-1.25768	1.59201	0.000110397	0.0099983	158	224	141	61	137	269	211	682	629	391	286	313	458	132
RHOH	chr4	ENSG00000168421		40191053	40246967	6608	-1.2555	0.118442	0.00010808	0.00983531	48	63	94	45	39	50	94	200	90	206	98	244	135	53
FAM46B	chr1	ENSG00000158246		27005020	27012836	2368	-1.25484	5.9863	2.23303e-06	0.000415742	2774	3805	1132	2377	5416	3952	6198	10323	7646	8700	8002	5995	8558	9081
NEAT1	chr11	ENSG00000245532		65422774	65445540	22767	-1.24378	8.41818	1.31539e-05	0.00182472	26453	15083	22289	14865	19247	21949	18976	88414	87687	38909	35492	52061	23471	10415
GEM	chr8	ENSG00000164949		94249253	94262350	2648	-1.24053	7.59008	3.33278e-05	0.00396163	16075	8335	15672	6652	9355	10097	13881	27017	15646	18349	14070	48268	55988	7441
IER2	chr19	ENSG00000160888		13150415	13154908	3072	-1.24005	6.53076	0.000114892	0.010356	3102	4469	10131	2075	3361	5334	10386	8573	9965	6108	11832	34025	13766	6647
BCL6	chr3	ENSG00000113916		187721377	187745727	5938	-1.23787	6.12316	1.71979e-05	0.00227144	4674	1984	5830	3184	3047	4942	4926	13004	6152	7634	4758	22496	10831	3288
NFKBIA	chr14	ENSG00000100906		35401511	35404749	2373	-1.23768	6.51213	3.16406e-12	3.34318e-09	5736	6457	3690	4374	4335	4461	8116	11598	12011	14668	10538	18192	11359	8052
BCL3	chr19	ENSG00000069399		44747705	44760044	3242	-1.22342	4.62362	0.000607844	0.0354619	1179	1608	1506	684	1191	2305	1503	4449	2314	1139	2322	2561	9457	1216
RP11-532F6.3	chr6	ENSG00000272463		708592	711405	2814	-1.22256	2.87228	9.96128e-05	0.00919677	450	142	320	358	550	594	591	1207	1785	997	608	413	987	758
CRISPLD2	chr16	ENSG00000103196		84819984	84920768	7965	-1.21944	7.18809	0.000531376	0.0323918	6852	9465	7199	3076	5116	12533	16748	39726	8847	12206	13209	26841	35270	5234
KLF10	chr8	ENSG00000155090		102648779	102655902	4003	-1.20414	7.4033	9.14535e-05	0.00865351	10623	3974	11246	4822	8972	18346	12674	16664	13937	14750	19258	47303	40503	10460
SLITRK4	chrX	ENSG00000179542		143622790	143635777	8914	-1.20296	1.40917	0.000127661	0.0111375	226	162	277	62	136	98	157	457	400	288	726	294	133	238
SNORD10	chr17	ENSG00000238917		7576811	7576952	142	-1.20236	-0.185643	0.000705132	0.0394267	55	28	66	57	52	45	48	216	164	89	136	145	77	17
BAG3	chr10	ENSG00000151929		119651370	119677819	2747	-1.20184	7.2997	4.48759e-06	0.000699586	7551	6835	7309	5474	10308	15816	11444	28388	16153	12592	14235	42932	27124	10366
NAMPT	chr7	ENSG00000105835		106248285	106286326	9049	-1.19752	4.74803	0.000170669	0.0139049	1832	1488	1543	1014	1321	1943	2047	6254	1709	1780	1959	4536	8241	1178
NEAT1_1	chr11	ENSG00000278144		65423273	65423392	120	-1.19709	3.52574	0.000214147	0.0163569	884	599	785	612	659	550	670	3139	3037	1077	1151	1914	647	307
NOS2	chr17	ENSG00000007171		27756766	27800499	4176	-1.19201	0.155346	0.000434486	0.0280118	66	40	62	62	99	37	93	242	119	151	44	236	149	86
GFOD1-AS1	chr6	ENSG00000237786		13486294	13486852	332	-1.1755	1.1897	0.000469962	0.0298936	172	64	96	97	105	201	227	556	165	191	239	599	321	115
ETS2	chr21	ENSG00000157557		38805307	38824955	4595	-1.16971	6.91435	1.34946e-05	0.00184642	8531	6413	7351	5295	6421	7856	9022	19690	9814	9065	11615	25691	34242	5179
CCRN4L	chr4	ENSG00000151014		139015789	139045752	1769	-1.15086	1.22678	0.000831815	0.0439452	185	111	108	50	138	246	151	419	185	185	202	436	619	138
HSPA2	chr14	ENSG00000126803		64535905	64546173	5777	-1.14649	6.71286	3.62694e-06	0.00063585	6637	6727	4733	3049	6359	7520	10201	8129	12106	18421	8470	14744	13230	17219
MS4A7	chr11	ENSG00000166927		60378482	60395951	4348	-1.14406	3.45159	4.72378e-06	0.000719682	1095	753	626	384	361	596	929	1705	1609	1912	1372	2170	1116	481
TNFSF8	chr9	ENSG00000106952		114893343	114930595	2906	-1.14276	0.0283058	0.000420578	0.0275362	60	76	84	40	22	49	100	149	68	176	132	201	146	64
GLUL	chr1	ENSG00000135821		182381704	182392206	9032	-1.14186	8.65721	4.61895e-05	0.00516752	26448	17387	22952	24993	25161	20230	35251	64691	27802	41618	29190	136647	67660	19621
C8orf4	chr8	ENSG00000176907		40153455	40155308	1854	-1.13656	3.96364	7.32075e-07	0.000153004	772	857	1640	834	841	777	878	3257	3005	1714	2474	2080	1541	789
GRASP	chr12	ENSG00000161835		52006940	52015889	2829	-1.13319	3.83156	2.98237e-07	6.91729e-05	802	615	1456	705	744	701	1118	1829	2347	1556	1989	3128	2115	636
P2RX1	chr17	ENSG00000108405		3896592	3916500	3970	-1.12655	-0.097207	0.000138761	0.0119959	63	67	82	36	39	31	81	133	92	189	97	121	130	74
KIAA1161	chr9	ENSG00000164976		34366670	34376853	6398	-1.12589	6.92894	4.07208e-06	0.00066919	4851	5073	5513	4356	11861	10412	10229	28072	16306	17827	15012	11563	15875	8397
FZD5	chr2	ENSG00000163251		207762586	207769563	6708	-1.12528	6.25627	1.70971e-06	0.000331805	4212	2411	2892	4505	3403	6591	8990	16116	8717	9245	12081	9579	10847	5104
RP11-211G3.3	chr3	ENSG00000228804		187702313	187733849	717	-1.12486	1.99393	0.000604948	0.0354619	313	141	355	189	154	285	279	757	233	454	278	1178	654	205
TMEM2	chr9	ENSG00000135048		71683366	71816690	9625	-1.11239	4.17823	0.000569296	0.0343728	1524	850	1329	629	682	1165	1869	5632	1253	1454	1677	2926	3695	562
MAB21L2	chr4	ENSG00000181541		150581922	150584693	2772	-1.09574	3.01575	0.00079252	0.0422211	596	148	843	233	450	602	771	494	1544	1335	1713	553	735	930
HMGN1P3	chr14	ENSG00000258967		68887785	68888084	300	-1.08811	1.13284	7.91944e-05	0.0077241	153	119	95	124	112	186	145	457	371	270	379	205	244	111
SIGLEC10	chr19	ENSG00000142512		51410021	51417803	3667	-1.08362	-0.282792	0.000744279	0.0407938	42	49	51	27	59	66	56	83	60	119	68	119	199	74
TSPYL2	chrX	ENSG00000184205		53082367	53088540	4948	-1.07498	6.73392	0.000189266	0.0150613	6589	2542	8469	5883	6751	8134	8640	22133	22809	10483	11747	24089	5613	4492
IGSF21	chr1	ENSG00000117154		18107746	18378483	3085	-1.06544	-0.173788	0.000710804	0.0394267	53	53	58	52	65	35	65	150	32	82	144	163	148	79
JUND	chr19	ENSG00000130522		18279760	18281622	1863	-1.05801	7.72232	0.000512105	0.0317255	18243	11597	22476	5067	9736	11420	18297	23948	19468	11063	28555	71770	37604	9594
CTB-191K22.5	chr19	ENSG00000267815		50310022	50310539	457	-1.05317	0.496555	0.000523022	0.031985	92	70	106	46	144	106	50	145	168	198	176	195	128	215
CITED2	chr6	ENSG00000164442		139371807	139374620	2535	-1.04844	6.48429	1.05554e-06	0.000211319	6774	4349	4596	5094	6593	3218	10087	8280	9883	13725	12351	23084	8908	6517
SLC11A1	chr2	ENSG00000018280		218382029	218396894	8676	-1.04467	1.05512	0.000506987	0.0315111	102	97	112	81	92	218	219	412	267	222	139	374	307	157
MCL1	chr1	ENSG00000143384		150574551	150579738	4371	-1.04426	8.08255	1.05186e-05	0.00151556	18429	17306	17589	11537	14727	19860	21592	43835	25213	23065	26628	69267	53521	12329
SOCS2	chr12	ENSG00000120833		93569814	93583487	6776	-1.03686	4.83636	5.84834e-05	0.00623078	1410	1775	1850	2060	1953	1392	2095	4923	3698	2897	2372	7635	4328	989
VMP1	chr17	ENSG00000062716		59707192	59842255	6916	-1.03353	5.7494	8.30664e-06	0.00123425	3522	3321	3367	2156	2660	4017	5306	10836	10542	6889	5067	8444	6396	1850
MMP19	chr12	ENSG00000123342		55835433	55842966	4672	-1.03118	3.54527	0.000373322	0.024913	789	821	753	513	706	754	888	2044	2287	1002	741	3271	1271	387
ZFAND5	chr9	ENSG00000107372		72351425	72365235	7053	-1.0295	7.67982	0.000219691	0.0167132	15553	10324	16471	9650	12059	10769	18858	26933	17127	25991	17406	78572	17729	9583
ADRB2	chr5	ENSG00000169252		148825245	148828687	3443	-1.02493	2.42231	4.58948e-05	0.00516494	507	312	346	188	207	442	433	798	606	684	512	800	1086	353
RUNX2	chr6	ENSG00000124813		45328157	45664349	8192	-1.017	0.12928	0.000762171	0.0412984	81	78	56	44	82	40	113	150	124	231	116	196	105	54
SH3TC1	chr4	ENSG00000125089		8182072	8241803	10593	-1.0132	2.58099	0.000566509	0.0343135	450	521	516	247	183	256	562	1138	598	1070	585	1194	650	244
RHOU	chr1	ENSG00000116574		228735077	228746669	4372	-1.00646	6.56817	0.000883179	0.0460197	3940	2382	3979	4031	6374	13989	7626	16117	11357	6921	14397	17445	16494	5237
GPR56	chr16	ENSG00000205336		57610652	57665580	8660	-1.00574	3.41509	3.06338e-05	0.0036875	933	551	593	677	559	706	796	1804	972	1170	1077	1881	2329	511
CD163	chr12	ENSG00000177575		7470813	7503893	5813	-1.00527	4.33189	0.00077562	0.0416465	1951	1737	1944	877	479	699	1598	3298	1242	3779	1719	4394	2336	1381
TOB2	chr22	ENSG00000183864		41433492	41447023	4565	-0.997879	7.06776	8.0659e-05	0.00778707	9856	5024	13085	7025	7546	8409	10902	20606	13919	15502	11409	43273	13417	6702
MASP1	chr3	ENSG00000127241		187217285	187292022	13161	-0.989613	2.99222	0.000266343	0.0189722	437	553	609	436	431	583	524	902	460	924	724	1085	1186	1446
EDN1	chr6	ENSG00000078401		12290363	12297194	2033	-0.981847	1.57778	0.000598886	0.0353734	255	183	222	86	173	171	313	777	195	324	263	469	369	260
RHOB	chr2	ENSG00000143878		20447074	20449445	2372	-0.978065	10.0067	1.37449e-07	3.55961e-05	66332	49032	83193	28984	70155	78447	109495	112694	138035	122049	134386	155984	177852	81637
CHMP1B	chr18	ENSG00000255112		11851396	11854449	3054	-0.977433	6.01796	5.00045e-07	0.000108072	4520	3232	3811	3039	4906	4777	5694	11076	5372	6754	7288	11703	12556	3999
NT5DC3	chr12	ENSG00000111696		103770453	103841197	8722	-0.962164	6.05729	0.000945427	0.0483362	6142	4115	1728	2952	3526	4693	8408	15280	5874	9501	8936	13026	6877	1976
UPP1	chr7	ENSG00000183696		48088628	48108733	4577	-0.94177	2.66467	0.00050021	0.0311918	387	507	468	280	295	401	634	1409	749	465	482	849	1293	407
BIRC3	chr11	ENSG00000023445		102317450	102339403	7518	-0.941285	5.31409	1.23862e-05	0.00175801	2842	2982	1755	1561	2167	2408	5340	6466	4493	7527	4452	5077	4847	2400
RP11-78A19.3	chr18	ENSG00000267165		11851414	11852751	553	-0.940746	4.22964	4.05903e-06	0.00066919	1348	994	1090	898	1500	1302	1698	3182	1532	1816	2136	3472	3598	1146
S1PR1	chr1	ENSG00000170989		101236888	101241518	3071	-0.936304	4.45173	5.10464e-07	0.000109084	1899	1245	1772	1251	996	1225	1964	3807	1792	2744	2324	4089	3002	1711
ZC3H12A	chr1	ENSG00000163874		37474552	37484379	3117	-0.903204	3.28718	0.000493886	0.0310007	594	618	899	374	599	751	830	1569	1120	574	1114	1958	2034	452
NTSR1	chr20	ENSG00000101188		62708837	62762771	4237	-0.901614	2.45343	0.000118646	0.0105664	519	366	344	181	475	267	512	722	1056	436	889	517	802	423
CHST15	chr10	ENSG00000182022		124007666	124093607	5125	-0.889789	6.74018	5.87688e-05	0.00623078	6871	4935	6820	3628	5291	13711	10026	18412	13314	12805	12084	15005	14711	7787
NTRK2	chr9	ENSG00000148053		84668551	85027070	20363	-0.887367	4.43075	7.00828e-06	0.00105786	2469	1032	1774	755	1372	1267	2014	2559	3328	3659	2975	1974	2711	1567
ACKR1	chr1	ENSG00000213088		159203307	159206500	2106	-0.873801	5.38915	0.000311555	0.0213916	2870	3334	2713	2498	2453	2457	3769	8089	3024	3266	3952	5857	10309	2412
GLDN	chr15	ENSG00000186417		51341629	51408013	7144	-0.870783	3.0252	0.000331423	0.0223523	401	327	752	330	747	803	545	835	1636	867	1078	1078	1050	598
PNRC1	chr6	ENSG00000146278		89080751	89085160	2992	-0.851525	7.18497	1.31957e-05	0.00182472	14441	7641	11221	8097	8471	8144	14120	16149	15812	13093	13697	34912	24512	10108
SLCO2B1	chr11	ENSG00000137491		75100563	75206549	10351	-0.848277	4.59448	0.000156788	0.0130787	2361	2108	1811	1268	1088	1029	2240	3202	2118	4944	2676	3797	2812	1388
KLHL25	chr15	ENSG00000183655		85759323	85795030	7219	-0.83288	4.276	0.000242492	0.0179454	1251	1183	1443	893	1673	1468	1604	4753	1570	2587	1550	3131	1890	1338
KIAA1211L	chr2	ENSG00000196872		98793846	98936259	4705	-0.828576	2.18825	0.000768396	0.0415174	416	407	409	203	209	249	353	412	713	633	375	702	704	352
DUSP6	chr12	ENSG00000139318		89347232	89353271	4632	-0.822107	5.03373	5.74427e-05	0.00617699	3564	1998	2773	1129	1634	1754	3967	3570	3828	2708	5881	6994	4151	2007
CDC42EP2	chr11	ENSG00000149798		65314818	65322429	2224	-0.818864	4.37571	0.000156274	0.0130787	1406	1351	1964	729	1474	1638	1788	2469	2111	2889	1511	4835	2221	1799
IRS1	chr2	ENSG00000169047		226731317	226799759	9953	-0.803063	5.34162	1.43405e-05	0.00194815	3788	2531	2605	1714	2450	3610	3655	7178	5914	4789	4756	5451	5509	1845
FCGR2A	chr1	ENSG00000143226		161505430	161524013	5314	-0.789016	3.4009	0.000841667	0.0443426	749	1173	792	451	543	571	1007	1482	823	1147	1132	1702	1996	755
TMEM100	chr17	ENSG00000166292		55719627	55732121	2906	-0.788499	5.87683	6.54129e-05	0.00658248	3431	2458	3465	3650	6599	4636	5008	6025	6708	7567	7454	12605	6325	4193
SCUBE1	chr22	ENSG00000159307		43197283	43343388	12135	-0.771964	5.85612	0.000969697	0.0494442	5404	2826	4377	2281	2830	7023	4570	6677	7812	6453	5160	14213	4787	4732
STAB1	chr3	ENSG00000010327		52495338	52524495	10588	-0.764684	5.28182	0.00032171	0.0219305	3424	3365	3868	1916	2105	1844	3338	3982	8315	5750	3138	4969	4435	2437
MYZAP	chr15	ENSG00000263155		57591941	57685364	2561	-0.755118	5.47604	0.00042332	0.0275528	3802	1414	2844	2279	3654	5046	3583	6475	6940	5672	5361	4848	3284	4636
PPP1R15B	chr1	ENSG00000158615		204403387	204411791	5227	-0.741732	6.00517	0.000480387	0.0303537	5405	3396	5026	2794	4402	4547	8177	7395	5459	5809	7604	15508	10633	3329
FOXO1	chr13	ENSG00000150907		40555667	40666597	5811	-0.739347	5.25945	0.000421317	0.0275362	3175	2420	3004	2087	2535	2815	3683	6021	3109	2999	4505	9955	5021	1886
IL10RA	chr11	ENSG00000110324		117986348	118001483	6548	-0.738348	3.67147	9.49882e-05	0.00885579	1043	1039	951	525	653	991	1390	1426	1574	1909	1775	1324	1440	1160
ITPRIP	chr10	ENSG00000148841		104309698	104338404	7026	-0.735375	4.67417	0.000461164	0.0295316	2404	2121	1556	1463	2183	1146	2270	3818	2458	2244	2404	4661	4829	1427
CSPG4	chr15	ENSG00000173546		75674322	75712848	8290	-0.724733	7.87052	5.7486e-05	0.00617699	15779	21799	12066	9388	18107	21132	21591	35827	30664	26728	28561	25644	28884	19736
ARRDC2	chr19	ENSG00000105643		18001132	18014102	4637	-0.723623	4.51848	0.000305547	0.0210551	1704	1551	1775	1355	1502	1445	2570	2821	2913	3434	2910	4887	1530	1198
PPP1R10	chr6	ENSG00000204569		30600400	30618612	5215	-0.715624	6.10256	8.2841e-06	0.00123425	4573	4848	5978	3152	5076	6219	5540	9937	7769	6660	7113	11711	9341	5395
BTG1	chr12	ENSG00000133639		92140278	92145897	4854	-0.702428	6.27167	1.56768e-05	0.0020997	6466	5075	6169	4411	4951	4170	9735	9258	7856	8792	7714	12806	12301	5856
SEMA4B	chr15	ENSG00000185033		90160604	90229679	7006	-0.695235	6.07128	0.00026829	0.018999	3849	3704	3629	3841	4882	7236	7835	8818	11163	7984	7443	7357	8281	4995
HLA-DRB1	chr6	ENSG00000196126		32552990	32589848	1304	-0.688787	5.99138	0.00054968	0.0334005	4318	5096	5513	2885	4878	4911	5692	7454	3998	9365	7680	6208	10805	6200
TLDC2	chr20	ENSG00000101342		36876121	36894235	2553	-0.684094	3.51461	0.000895138	0.0463886	1003	1074	700	516	711	704	1355	1621	1165	1640	1110	2011	1107	850
CTD-2026K11.1	chr15	ENSG00000260892		75676227	75677162	563	-0.680557	4.66543	0.000268718	0.018999	1746	2496	1369	982	1947	2300	2413	3885	3384	2726	3034	2793	3198	2032
REPS2	chrX	ENSG00000169891		16946691	17153280	11311	-0.680107	4.78495	0.000248181	0.0180019	2290	1494	2210	1187	2261	1744	3739	3420	2922	4509	2934	3908	2235	2617
DIAPH2	chrX	ENSG00000147202		96684663	97604997	9550	-0.679826	5.64653	7.61365e-05	0.00749751	4150	3057	4461	2046	4425	3407	5277	6284	4131	6165	5997	9549	4249	5042
ELMSAN1	chr14	ENSG00000156030		73715122	73790285	13484	-0.675208	6.39906	2.30282e-05	0.00291982	7955	5157	6661	5023	5065	7825	6510	10143	10289	8498	11702	12062	13409	4965
TGIF1	chr18	ENSG00000177426		3411608	3459978	8222	-0.644355	4.50115	0.000492065	0.0309887	1709	1778	1092	1462	1631	1834	2502	3534	2127	2252	2721	2698	3748	1598
TNFAIP8L1	chr19	ENSG00000185361		4639518	4655568	6667	-0.639102	6.49232	0.000913976	0.0471082	6328	3911	6205	4472	8172	10999	7773	13606	10009	8416	13338	10061	12413	6679
BCOR	chrX	ENSG00000183337		40049815	40177329	8544	-0.638667	5.14826	0.00016865	0.0138855	2684	2572	3227	1631	2046	3637	3110	4690	4916	2829	4887	5444	4643	2274
FBXO32	chr8	ENSG00000156804		123497889	123541206	7395	-0.62734	8.89167	0.000907427	0.0468977	34701	19015	25697	33068	37907	47853	57162	67724	60681	60437	56557	51172	54592	36656
MYH14	chr19	ENSG00000105357		50188186	50310545	9905	-0.626851	4.51741	0.000591835	0.035211	1826	1590	1839	1264	2066	2007	1586	2197	2417	3304	2926	2709	1934	2748
ABL1	chr9	ENSG00000097007		130713946	130887675	6276	-0.626004	8.07449	0.000197757	0.0154855	21858	17418	18198	13405	23205	26725	23761	45962	30523	25212	37426	40514	30965	15147
LHPP	chr10	ENSG00000107902		124461834	124617888	4064	-0.622527	5.43865	0.000169388	0.0138862	3270	2481	3087	2544	4162	2994	5047	4386	4942	4995	4437	4772	5220	5535
GCOM1	chr15	ENSG00000137878		57591908	57714745	6909	-0.604879	5.55323	0.000228009	0.0171378	4362	2216	3264	2619	3560	5010	4499	6474	6079	5693	5634	5629	4006	4392
UBC	chr12	ENSG00000150991		124911604	124917368	3898	-0.602412	9.45792	0.000198675	0.0154861	58512	37359	52169	47778	55388	54648	77773	72692	71019	61813	73244	121848	95592	71452
SPRY4	chr5	ENSG00000187678		142310427	142326455	5930	-0.599348	4.77791	0.000516274	0.0317767	2797	2088	2374	1334	2196	1167	3350	3607	3386	2194	3356	3904	4180	1899
KIAA0247	chr14	ENSG00000100647		69611596	69715142	5830	-0.595286	5.44162	0.000666858	0.0378596	4209	3171	3372	2271	3482	3339	3929	6717	3926	4243	4447	5920	7926	2427
CDK17	chr12	ENSG00000059758		96278261	96400560	6547	-0.581736	5.19713	0.000465297	0.0296962	3664	2521	2599	2011	2793	2735	3990	6444	3079	3816	4900	4510	5296	2045
DYSF	chr2	ENSG00000135636		71453722	71686768	8386	-0.550867	6.43672	0.000284123	0.0197939	7941	7614	5486	3865	8937	6688	7594	9479	10399	9776	11785	9753	10413	7498
SMIM3	chr5	ENSG00000256235		150777946	150796734	2332	-0.538581	4.89967	0.000808758	0.0429658	2794	1951	2232	2008	3136	1857	2667	4688	3175	3743	3165	4334	3220	1750
WFS1	chr4	ENSG00000109501		6269849	6303265	4513	-0.531596	7.23799	0.000662532	0.0378399	12247	11906	11953	8840	14756	12088	11931	16155	14759	14364	16203	21220	17577	17628
NID1	chr1	ENSG00000116962		235975830	236065162	5864	-0.515394	8.17963	0.000778441	0.0416465	24003	21176	19729	14472	25228	26030	33859	46070	29201	30759	40199	33872	33488	18957
UNC119B	chr12	ENSG00000175970		120710435	120723640	5195	0.399382	5.63774	0.000868422	0.0453751	7288	4617	5735	4198	6017	4503	6711	4260	4007	3670	5527	4883	4021	2816
PKDCC	chr2	ENSG00000162878		42048020	42058528	3925	0.492533	5.88067	0.000935016	0.0480623	8133	6877	7620	5409	5975	5087	8133	4401	6016	4687	6402	3953	3398	3949
IL17RD	chr3	ENSG00000144730		57089982	57170306	9561	0.54242	5.66837	0.000424469	0.0275528	6459	6039	6693	5041	6047	4156	6699	3203	3366	3782	6167	5973	3623	2361
RP11-834C11.4	chr12	ENSG00000250742		54126098	54132843	1369	0.578958	4.49211	0.000777717	0.0416465	2553	2556	3422	2212	2712	2110	2745	1397	1974	1200	2942	1836	1387	1496
CYB561D1	chr1	ENSG00000174151		109494052	109502932	5690	0.598918	4.30779	0.000176	0.0141837	2734	2572	2196	1794	2346	1742	2958	1081	1441	1464	2083	1772	1395	1316
CHRM2	chr7	ENSG00000181072		136868669	137020255	8322	0.600962	6.99833	0.000227811	0.0171378	20704	11279	17643	10788	17339	11349	17842	6276	10242	8112	14698	13561	8336	7790
STARD4-AS1	chr5	ENSG00000246859		111512226	111739726	5647	0.635507	4.39996	0.000172216	0.0139377	2608	2552	3316	2131	2167	2197	2417	1442	2070	1088	2467	1897	1249	1113
PTCH1	chr9	ENSG00000185920		95442980	95517057	16591	0.650308	4.88098	0.000672691	0.0379641	4848	3128	3911	3952	3292	1673	3701	1698	2400	2167	2823	3460	1771	1372
PCDH18	chr4	ENSG00000189184		137518918	137532494	6686	0.664883	5.04731	0.000692755	0.0388658	4944	4554	3523	3099	3151	2163	6777	2108	1768	1774	4081	2572	2925	2053
N6AMT1	chr21	ENSG00000156239		28872191	28885371	4865	0.69135	3.56908	0.000116553	0.0104563	2038	1203	1553	1229	1425	1219	1329	766	1352	747	1011	858	853	562
C14orf28	chr14	ENSG00000179476		44897295	44907257	3864	0.698554	3.94546	0.000724393	0.0398186	2347	2094	1232	2036	1795	1021	2397	860	1094	1000	1619	1049	1154	1050
SEMA6D	chr15	ENSG00000137872		47184101	47774223	8560	0.699413	5.07681	0.000670559	0.0379564	5069	3567	5080	4161	3176	2302	5321	1629	3362	2726	3479	2685	1284	2105
ZNF503	chr10	ENSG00000165655		75397830	75401906	3347	0.71072	4.4626	0.000263309	0.0188266	2980	2682	3848	2373	2679	1280	2896	1604	1553	885	2400	2086	1501	1345
ZBTB9	chr6	ENSG00000213588		33453970	33457548	3014	0.720331	2.39142	0.000613147	0.0356619	776	552	837	377	747	409	845	306	358	363	453	357	468	324
FAM84B	chr8	ENSG00000168672		126552442	126558393	5404	0.731033	3.26097	0.00025483	0.0183583	1430	1093	1211	964	1217	763	1557	499	585	853	1043	792	485	571
PLK2	chr5	ENSG00000145632		58453982	58460260	4768	0.775019	3.91001	2.33043e-05	0.00293526	2101	1799	2513	1241	1816	1223	2459	1451	1200	709	1508	1071	1161	541
PPP1R16B	chr20	ENSG00000101445		38805705	38923024	6400	0.807042	3.24283	0.000758834	0.041235	1684	1154	1392	931	788	803	1583	371	506	801	762	866	442	753
RHOBTB1	chr10	ENSG00000072422		60869438	61001440	4841	0.809203	4.73523	9.11666e-05	0.00865351	5532	3473	3712	2763	2692	1932	3224	1022	2860	1357	2495	2091	1833	1440
RBP1	chr3	ENSG00000114115		139517434	139539829	3905	0.810524	4.44648	0.000248289	0.0180019	2200	1847	3446	2902	2930	1269	4575	1576	1266	968	1402	2626	1614	1253
DNM3OS	chr1	ENSG00000230630		172136531	172144794	4358	0.810746	3.20745	0.00058733	0.035211	1782	865	946	1034	1078	1223	1065	566	1197	675	878	550	415	312
RGS4	chr1	ENSG00000117152		163068775	163076802	4836	0.844188	6.24239	0.000121257	0.0107264	14230	6966	12627	8913	10181	6142	7459	6130	3218	2886	4854	9293	6656	3844
LFNG	chr7	ENSG00000106003		2512529	2529177	3418	0.889618	3.05144	5.30537e-05	0.00583253	876	1043	1396	790	1303	463	1575	431	584	500	805	556	638	405
HHEX	chr10	ENSG00000152804		92689951	92695646	2525	0.906786	2.04953	3.56133e-05	0.00418105	639	447	699	409	463	407	643	252	256	230	430	202	277	264
GIMAP7	chr7	ENSG00000179144		150514830	150521073	1256	0.907405	2.80744	4.2386e-05	0.00485428	1225	777	968	905	592	597	1194	603	312	355	635	426	445	460
ZNF300P1	chr5	ENSG00000197083		150930645	150946289	3127	0.924952	2.45986	4.0815e-06	0.00066919	1051	568	689	584	754	491	825	441	438	343	390	476	256	232
GCNT2	chr6	ENSG00000111846		10492223	10629368	9052	0.963177	4.30543	3.81306e-05	0.00443741	5075	3024	2204	1586	2658	1232	2395	1007	1314	1320	2087	922	1130	1160
RASSF9	chr12	ENSG00000198774		85800697	85836570	5682	0.969025	1.91461	0.000191099	0.0151438	810	481	528	317	396	292	653	196	133	189	451	321	207	222
MGAT3	chr22	ENSG00000128268		39457344	39492194	5457	0.983163	2.84247	0.00033353	0.0224149	882	1293	1249	849	837	415	884	308	469	308	494	1038	451	264
ECHDC3	chr10	ENSG00000134463		11742366	11764070	2185	0.984712	1.55357	0.000828016	0.0438664	526	164	502	204	225	479	637	137	140	152	355	299	166	109
HIST3H2A	chr1	ENSG00000181218		228456979	228457873	895	1.05064	0.30699	0.000121909	0.0107342	213	133	267	110	107	105	211	96	73	68	70	113	49	64
FRAS1	chr4	ENSG00000138759		78057570	78544269	20379	1.09093	4.32018	1.55705e-07	3.91167e-05	4688	1537	3482	1487	2275	2947	2541	1311	1667	1088	1422	1515	1285	511
TWIST1	chr7	ENSG00000122691		19020991	19117672	2033	1.09518	3.98086	0.000647452	0.0372021	1983	1887	2948	2401	2229	867	2237	1056	406	297	2041	1917	708	660
MIRLET7BHG	chr22	ENSG00000197182		46053869	46113928	5728	1.133	2.5028	9.49806e-06	0.00140034	703	510	952	601	796	925	781	198	421	405	557	272	195	312
GALNT9	chr12	ENSG00000182870		132196372	132329349	6969	1.18416	1.49497	0.000478177	0.0303148	723	573	469	236	275	176	212	143	132	69	290	259	226	78
C8orf48	chr8	ENSG00000164743		13566843	13568287	1445	1.18526	-0.399445	0.000262564	0.0188266	134	107	81	71	144	61	106	48	29	44	60	17	41	54
SSTR1	chr14	ENSG00000139874		38207999	38213067	4295	1.2177	1.29277	0.000591033	0.035211	388	374	523	147	299	113	569	115	52	87	354	166	114	118
CDH3	chr16	ENSG00000062038		68636189	68722616	6236	1.25477	0.961518	0.000606382	0.0354619	318	546	382	128	154	90	233	155	122	101	159	162	69	31
MT-TL2	chrM	ENSG00000210191		12266	12336	71	1.29035	2.39032	0.000385766	0.025564	487	538	1764	655	658	436	492	130	569	348	510	212	131	171
PKD1L2	chr16	ENSG00000166473		81100875	81220370	18637	1.30019	0.894992	0.000498896	0.0311918	406	137	620	178	140	154	195	134	177	87	91	174	51	29
CLDN1	chr3	ENSG00000163347		190305701	190322475	3663	1.32403	2.32563	0.000582932	0.0350848	1436	695	993	221	361	260	1218	232	252	216	221	735	293	64
AC012146.7	chr17	ENSG00000234327		5111468	5115004	2006	1.37646	0.959162	0.000746934	0.0408217	497	110	147	117	146	700	163	92	187	102	102	70	99	67
HTR2B	chr2	ENSG00000135914		231108230	231125118	2246	1.38608	4.29203	0.000197854	0.0154855	1277	3052	1859	3124	6296	868	2262	1230	444	593	1276	1806	1752	431
ALDH1A2	chr15	ENSG00000128918		57953424	58497866	8622	1.40574	2.80183	0.00015381	0.0129439	2036	1715	1316	275	277	432	1062	417	206	239	516	612	413	225
C12orf75	chr12	ENSG00000235162		105235290	105396097	2693	1.46931	2.22714	6.05769e-05	0.00626858	356	676	514	978	957	110	995	305	148	229	222	445	199	145
MIR143	chr5	ENSG00000208035		149428918	149429023	106	1.47159	2.48267	0.000207435	0.016035	1070	516	1685	583	500	681	615	225	670	388	404	146	53	131
RP11-146N23.1	chr9	ENSG00000232176		19200335	19201046	712	1.51568	4.42108	5.30215e-05	0.00583253	1464	2402	5557	2892	2525	1346	5890	1279	290	787	1471	549	2491	601
FOXS1	chr20	ENSG00000179772		31844301	31845619	1319	1.53302	0.29583	6.0335e-05	0.00626858	185	370	176	65	204	61	161	34	60	40	95	43	56	78
PRR33	chr11	ENSG00000184682		1889145	1890854	1710	1.54963	1.03267	0.000118892	0.0105664	257	312	748	154	79	186	371	133	126	81	234	62	46	41
GPR78	chr4	ENSG00000155269		8558725	8619761	8362	1.55072	2.87955	0.000594555	0.0352269	425	1678	2521	1025	309	349	1031	475	111	285	238	957	370	164
CPZ	chr4	ENSG00000109625		8592660	8619759	3447	1.55467	2.91755	0.000619494	0.035843	439	1745	2577	1053	312	355	1055	484	109	296	252	988	377	162
DSG2	chr18	ENSG00000046604		31498043	31549008	6190	1.62085	2.56325	2.92111e-05	0.00356133	1593	1714	1161	239	248	264	1022	208	277	258	383	486	214	165
MT-TS2	chrM	ENSG00000210184		12207	12265	59	1.62135	1.91563	6.05646e-05	0.00626858	358	412	1486	484	482	308	314	70	380	202	301	135	70	102
CLDN15	chr7	ENSG00000106404		101232092	101238820	2893	1.62729	2.62387	3.30274e-05	0.00395062	1707	1648	1266	499	274	224	813	443	460	250	317	365	172	90
DKFZP686J19100	chr16	ENSG00000279890		81101123	81181213	5324	1.63792	0.0270487	0.000290849	0.0201886	245	65	409	106	69	81	81	56	85	39	28	100	17	14
SMPD3	chr16	ENSG00000103056		68358325	68448688	7166	1.68775	2.28478	0.000293775	0.0203175	1180	1766	1021	223	256	182	427	232	566	149	296	164	132	68
WT1-AS	chr11	ENSG00000183242		32435518	32458769	5561	1.70222	-1.20314	0.000520973	0.0319625	109	114	93	27	14	12	73	27	13	35	8	27	17	4
TMEM151A	chr11	ENSG00000179292		66291870	66296664	2562	1.7026	0.266453	0.000277641	0.0194851	249	528	164	44	83	54	91	48	55	19	81	61	74	41
KCNA4	chr11	ENSG00000182255		30009741	30017023	4195	1.7107	-0.057774	0.000228876	0.0171378	460	144	131	67	81	25	129	32	40	27	46	17	44	71
PKHD1L1	chr8	ENSG00000205038		109362477	109530330	13728	1.82172	2.44323	0.000283927	0.0197939	2084	1559	935	162	167	151	979	286	144	120	246	656	161	86
DNAJC22	chr12	ENSG00000178401		49346917	49357546	5006	1.83728	-0.598303	0.000375479	0.0249694	156	274	126	20	23	12	73	28	32	25	30	44	19	14
KLK7	chr19	ENSG00000169035		50976482	50984099	2434	1.83832	-0.578789	3.68469e-06	0.000637083	150	139	168	58	40	37	114	14	18	13	28	61	30	27
EPS8L1	chr19	ENSG00000131037		55072020	55087923	5341	1.9259	0.291202	3.53668e-05	0.00417789	332	417	301	63	51	45	98	27	63	66	45	64	51	23
PCK1	chr20	ENSG00000124253		57561080	57568112	6819	1.98253	0.466475	0.00045179	0.029029	189	701	195	41	51	64	216	80	46	69	12	32	109	18
MYRF	chr11	ENSG00000124920		61752642	61788518	10680	2.06874	2.45961	4.23929e-06	0.000686917	1730	1957	1220	256	196	221	530	180	305	199	329	232	153	72
CLIC3	chr9	ENSG00000169583		136994635	136996803	1177	2.07865	-0.10359	7.64771e-05	0.00749751	221	393	158	28	37	32	142	40	18	30	42	50	8	42
GRB7	chr17	ENSG00000141738		39737927	39747291	3597	2.08625	-0.997799	3.82636e-05	0.00443741	155	161	112	27	17	12	55	22	19	17	19	24	4	17
CPB1	chr3	ENSG00000153002		148791102	148860187	5703	2.12658	-0.214934	0.000129895	0.0112807	337	325	81	56	29	8	113	12	29	26	29	61	29	25
ABCB5	chr7	ENSG00000004846		20615207	20777038	9257	2.18226	0.530545	0.00062003	0.035843	431	32	861	102	42	49	175	27	34	30	38	202	29	10
MIR27B	chr9	ENSG00000207864		95085435	95085542	108	2.22048	-0.789464	2.50953e-13	3.67144e-10	110	74	115	75	75	69	115	12	28	21	23	11	16	19
SERTM1	chr13	ENSG00000180440		36673912	36697839	3207	2.29676	1.55395	1.27386e-06	0.000252369	1177	953	641	70	136	101	342	107	92	65	116	162	83	55
LINC01105	chr2	ENSG00000232044		5932687	6001275	8200	2.34294	-0.837915	4.71202e-06	0.000719682	190	225	96	22	25	17	43	15	25	17	17	22	10	13
CGN	chr1	ENSG00000143375		151510510	151538692	6616	2.35795	1.37575	2.7681e-07	6.58082e-05	973	887	486	158	133	106	238	77	89	53	117	178	46	33
TGM1	chr14	ENSG00000092295		24249114	24264432	3735	2.45184	0.411083	4.06372e-06	0.00066919	337	565	222	110	124	47	75	64	62	33	69	47	7	6
AE000661.37	chr14	ENSG00000251002		22380680	22482959	3284	2.57443	-0.650393	3.5729e-06	0.000635075	117	181	180	24	18	27	204	6	3	32	17	13	21	20
TRIM29	chr11	ENSG00000137699		120111275	120185529	10218	2.61007	0.0513464	0.000248232	0.0180019	469	409	160	14	96	25	41	24	0	28	10	36	62	25
IGHG4	chr14	ENSG00000211892		105624341	105626066	1119	2.62707	-0.352931	3.26874e-06	0.000586492	230	181	244	25	89	3	168	19	10	20	18	55	10	13
PRR15	chr7	ENSG00000176532		29563811	29567295	1982	2.66614	-0.499657	4.26186e-06	0.000686917	286	229	119	40	22	9	133	14	3	24	42	17	17	10
CST6	chr11	ENSG00000175315		66011841	66013505	759	2.91448	0.176048	0.00014043	0.0120379	351	701	109	50	39	16	30	8	8	8	12	119	16	14
TRDC	chr14	ENSG00000211829		22422546	22465787	1141	2.94443	0.414909	3.66395e-07	8.19819e-05	306	404	350	35	54	53	466	12	5	53	39	11	37	34
PRG4	chr1	ENSG00000116690		186296279	186314562	5044	3.09458	5.03177	2.48103e-07	5.973e-05	12936	17592	5011	574	743	516	2751	736	579	941	672	805	426	442
LRRN4	chr20	ENSG00000125872		6040778	6054049	2692	3.12359	0.856539	3.64412e-06	0.00063585	734	921	294	35	66	22	136	11	12	54	51	55	17	41
PGA4	chr11	ENSG00000229183		61222216	61231927	5148	3.14273	-0.522452	0.000712382	0.0394267	0	93	7	151	2	396	114	3	6	5	14	9	8	37
KRT5	chr12	ENSG00000186081		52514575	52520687	4292	3.20894	1.59021	0.000208246	0.016035	1461	1869	132	39	86	2	71	32	23	102	79	130	17	21
RORC	chr1	ENSG00000143365		151806071	151831872	6109	3.64832	-0.502971	2.58392e-08	8.05633e-06	294	176	267	27	2	24	117	10	3	12	17	8	10	7
PDZD3	chr11	ENSG00000172367		119185457	119190223	3827	3.79081	-0.847277	9.57179e-08	2.60065e-05	247	218	155	11	24	11	30	4	16	5	5	9	0	8
DSC3	chr18	ENSG00000134762		30990008	31042815	7056	3.90815	1.14599	1.21748e-08	4.45293e-06	1004	959	489	42	30	15	367	38	18	42	26	25	20	14
MAL2	chr8	ENSG00000147676		119165034	119245673	3430	4.03687	1.1775	1.28009e-08	4.50854e-06	734	1384	386	50	38	57	204	28	10	6	51	61	21	8
CPXM1	chr20	ENSG00000088882		2794069	2800637	2391	4.05796	1.19585	2.09068e-06	0.000397626	210	479	1659	359	8	0	214	23	12	34	24	43	10	24
WT1	chr11	ENSG00000184937		32387775	32435630	4113	4.14846	1.19779	3.05732e-06	0.000553783	991	959	683	50	17	1	340	55	14	47	5	11	28	2
UPK1B	chr3	ENSG00000114638		119173517	119205153	2266	4.251	1.29542	7.03592e-09	2.97369e-06	953	1655	209	54	86	17	127	19	32	31	37	24	12	11
ALOX15	chr17	ENSG00000161905		4630902	4642294	3404	4.26586	0.880403	4.36794e-11	3.77608e-08	608	508	948	79	15	30	271	24	16	17	14	13	19	15
IGSF9	chr1	ENSG00000085552		159927039	159945604	6628	4.31352	-0.130354	1.38499e-07	3.55961e-05	331	465	261	24	21	3	62	6	5	17	18	6	0	5
WNT10A	chr2	ENSG00000135925		218880363	218899581	3412	4.51844	-0.884454	4.78865e-08	1.40116e-05	247	288	97	6	11	3	37	6	8	3	5	7	1	0
KLK11	chr19	ENSG00000167757		51022216	51028039	3113	4.55733	0.563451	5.46545e-14	9.44976e-11	480	703	406	55	30	49	204	13	19	8	17	9	10	5
RBP4	chr10	ENSG00000138207		93591687	93601744	1449	4.62581	1.17807	2.76376e-11	2.50305e-08	585	1462	522	94	48	27	128	27	14	14	14	12	23	12
KRT19	chr17	ENSG00000171345		41523617	41528308	2336	5.0445	3.18422	6.90821e-11	5.47446e-08	3314	6206	1266	195	258	95	452	23	8	74	75	81	53	42
SLC28A3	chr9	ENSG00000197506		84275457	84340683	5063	5.07675	0.182878	7.94436e-09	3.28465e-06	321	592	337	18	12	0	223	6	2	5	4	16	6	4
BNC1	chr15	ENSG00000169594		83255903	83284716	4797	5.19491	1.64635	2.69004e-09	1.24785e-06	1548	1422	783	64	20	6	430	4	5	5	18	32	26	19
ITLN2	chr1	ENSG00000158764		160945025	160954799	1636	6.10437	0.317239	2.45368e-08	7.77775e-06	372	594	304	62	23	0	332	0	0	12	1	0	1	6
MUC16	chr19	ENSG00000181143		8848844	8981342	43830	6.15619	-0.408492	1.27218e-08	4.50854e-06	558	183	152	16	23	0	128	1	0	9	0	0	2	0
MSLN	chr16	ENSG00000102854		643262	768865	2642	6.39934	3.47041	7.06748e-13	8.9611e-10	4930	4888	3650	186	277	6	1504	15	18	50	18	9	45	13
UPK3B	chr7	ENSG00000243566		76510428	76516521	2660	6.60649	3.38944	1.78631e-13	2.83115e-10	4735	6872	1396	225	419	12	343	15	45	27	18	19	12	8
LRP2	chr2	ENSG00000081479		169127109	169362685	16260	7.02439	0.90036	4.93199e-10	3.12672e-07	1285	699	350	34	10	1	266	0	2	8	0	6	2	0
ITLN1	chr1	ENSG00000179914		160876539	160885170	1483	7.52238	5.2136	1.64114e-12	1.9508e-09	9117	17967	9968	1731	1635	10	11208	3	10	139	8	6	49	30
Terminology Footnote
chr = chromosome
log FC = log Fold Change
log CPM = Counts Per Million
FDR = False Discovery Rate
DG = Diabetic Gastroparesis
DC = Diabetic Control
