# Supplementary material for: Transcriptomic signatures reveal immune dysregulation in human diabetic and idiopathic gastroparesis
Source: BMC Med Genomics. 2018 Aug 7;11:62. doi: 10.1186/s12920-018-0379-1 (PMC6081936; doi:10.1186/s12920-018-0379-1)
Supplement: Supplementary file 3 — Table S3. Differentially expressed genes in diabetic gastroparesis and non-diabetic controls. (XLSX 127 kb) [file 12920_2018_379_MOESM3_ESM.xlsx]

## Sheet: DG.vs.IC
GeneName	Chr	GeneID		Start	Stop	CodingLength	logFC	logCPM	PValue	FDR	DG1_GeneCount	DG2_GeneCount	DG3_GeneCount	DG4_GeneCount	DG5_GeneCount	DG6_GeneCount	DG7_GeneCount	IC1_GeneCount	IC2_GeneCount	IC3_GeneCount	IC4_GeneCount	IC5_GeneCount	IC6_GeneCount	IC7_GeneCount
CXCR4	chr2	ENSG00000121966		136114349	136118165	2224	-3.70664	3.93558	2.35859e-48	4.48958e-44	218	205	224	165	158	209	292	5247	1321	2771	2323	2820	2748	2632
RASD1	chr17	ENSG00000108551		17494437	17496395	1748	-4.04063	2.7479	1.20435e-39	1.14624e-35	89	45	66	41	63	108	113	2002	790	1015	923	845	1384	1850
RGS1	chr1	ENSG00000090104		192575727	192580031	4117	-5.22999	4.88542	1.08363e-35	6.8756e-32	133	101	185	18	61	136	488	6859	5454	6202	4729	5416	7868	3946
CEBPD	chr8	ENSG00000221869		47736909	47739086	2178	-3.84977	7.24958	6.88231e-34	3.27512e-30	1873	1371	1540	1476	1310	3104	2542	44079	9788	42169	21167	16923	21671	45953
GADD45G	chr9	ENSG00000130222		89605013	89606555	1322	-3.23047	5.70748	1.16851e-30	4.44852e-27	800	659	843	887	570	872	2336	8059	7061	12053	6206	5324	13582	14010
DUSP1	chr5	ENSG00000120129		172768090	172771195	2019	-4.06512	9.71439	8.70432e-29	2.43323e-25	6601	5591	10431	2562	5264	7983	30623	201232	102388	230984	106571	104176	171852	207894
APOLD1	chr12	ENSG00000178878		12725917	12829975	7243	-1.8711	6.72923	8.94806e-29	2.43323e-25	4594	3915	4434	3299	4501	4727	5232	22093	10498	18187	14273	15598	17861	18037
KLF2	chr19	ENSG00000127528		16324817	16327874	2018	-2.71666	6.69904	7.41666e-27	1.7647e-23	2570	3191	2931	2046	2148	2017	3644	21155	6457	21184	13017	16733	27974	18432
KLF4	chr9	ENSG00000136826		107484852	107490482	3659	-3.07919	6.51663	1.0743e-26	2.27214e-23	2567	1777	2717	796	1448	2088	1884	23439	5529	29711	14771	10063	20814	12756
PHLDA1	chr12	ENSG00000139289		76025447	76033932	8069	-2.47684	5.68654	2.35197e-26	4.47697e-23	1983	1733	1584	627	1072	1708	2051	7605	4170	11343	9694	9421	8086	10383
SGK1	chr6	ENSG00000118515		134169246	134318112	9992	-2.41455	4.84756	4.92713e-26	8.52617e-23	745	687	1355	513	486	1120	1306	7112	3275	5397	4758	4021	5632	3924
ADAMTS1	chr21	ENSG00000154734		26835747	26845409	7063	-2.34207	7.66763	6.48011e-26	1.02791e-22	5025	3904	7710	4274	7436	8045	9152	55447	25478	46178	25451	19243	42337	28717
CITED2	chr6	ENSG00000164442		139371807	139374620	2535	-2.29089	7.4438	2.26217e-24	3.31234e-21	6774	4349	4596	5094	6593	3218	10087	14583	23703	35222	27569	28970	36674	34280
RP11-290L1.3	chr12	ENSG00000257453		76030494	76031378	569	-3.02985	3.31219	3.53161e-24	4.80172e-21	297	253	212	80	132	216	301	1554	659	2064	1806	1698	1862	2559
HOOK2	chr19	ENSG00000095066		12763003	12872740	5950	-2.6717	6.30825	3.5632e-23	4.5217e-20	1864	1560	2111	1270	1753	3019	2993	23278	6412	26596	12080	6391	12360	12328
CD69	chr12	ENSG00000110848		9752486	9760901	2832	-4.72964	2.81765	8.40009e-23	9.99348e-20	35	48	41	20	28	48	140	2526	198	1036	1021	737	1786	2065
CH25H	chr10	ENSG00000138135		89205629	89207314	1686	-4.33102	3.11347	5.66605e-22	6.34431e-19	80	95	71	41	43	81	151	4148	401	1540	1042	832	2937	704
SOX17	chr8	ENSG00000164736		54457935	54460888	2342	-2.98847	4.16698	2.21341e-21	2.34068e-18	381	437	491	327	267	428	330	5584	1091	2955	1693	2792	5276	2719
RP11-373D23.2	chr2	ENSG00000270640		28396815	28397110	296	-5.04945	-0.462144	2.03747e-20	1.9777e-17	0	1	12	0	2	4	9	222	122	312	128	51	126	50
KLF9	chr9	ENSG00000119138		70384597	70414624	5175	-1.86375	7.8165	2.07797e-20	1.9777e-17	8783	6359	5564	8409	9190	11563	15823	46607	25108	44562	35122	30038	31760	36704
NFKBIA	chr14	ENSG00000100906		35401511	35404749	2373	-1.79458	6.94246	1.10649e-19	1.00295e-16	5736	6457	3690	4374	4335	4461	8116	17943	16340	18797	13295	18806	20114	27481
MYC	chr8	ENSG00000136997		127735434	127741434	3001	-3.20532	6.38533	1.73995e-19	1.50545e-16	1364	1123	1195	1053	1717	2691	1741	35009	3729	24865	11164	7021	13679	13421
GADD45B	chr19	ENSG00000099860		2476122	2478259	2138	-3.62591	7.18318	5.69571e-19	4.71382e-16	1476	1828	1217	1091	1444	4945	2298	65320	8867	47868	20390	14269	21018	18000
JUNB	chr19	ENSG00000171223		12791496	12793315	1820	-3.57141	8.71436	9.94391e-19	7.88676e-16	3772	4648	6986	1153	3389	11864	13425	118104	30698	143486	70908	39075	79739	75738
PER1	chr17	ENSG00000179094		8140472	8156506	7002	-2.31167	7.69426	2.28355e-18	1.73869e-15	4501	2657	6008	8538	9179	7862	6811	60357	39573	40650	31067	18926	22550	35728
TSC22D3	chrX	ENSG00000157514		107713221	107777342	4766	-1.91593	7.92842	2.73901e-18	2.00527e-15	9350	6731	7035	9310	11126	10841	14269	38682	27933	38465	29756	31357	33581	68259
RP11-243M5.5	chr12	ENSG00000279940		130956384	130958031	1648	-3.81408	-0.264132	4.63713e-18	3.26917e-15	16	4	11	2	6	21	13	131	175	391	168	61	135	64
F2RL3	chr19	ENSG00000127533		16888860	16892606	3473	-3.20279	1.77026	9.25578e-18	6.29228e-15	69	98	51	42	73	52	57	258	601	320	350	540	1056	1035
ZFP36	chr19	ENSG00000128016		39406813	39409412	2010	-4.2309	9.65483	2.31022e-17	1.51638e-14	4436	3951	5203	1555	2677	19052	19687	303894	52352	252721	136789	82263	157534	115774
CCL4	chr17	ENSG00000275302		36103590	36105621	2032	-3.5159	1.27878	3.45635e-17	2.19305e-14	48	37	69	11	14	24	70	712	97	586	333	367	492	515
CSRNP1	chr3	ENSG00000144655		39141855	39154562	3214	-3.51225	7.14362	4.25221e-17	2.611e-14	1382	892	4231	701	1528	4229	2570	48275	6481	49357	26592	14757	20820	21538
TNFAIP3	chr6	ENSG00000118503		137867188	137883312	5051	-2.19095	5.22677	5.10118e-17	3.0344e-14	1525	1993	855	1025	1186	828	1602	12134	2901	6728	6641	4119	5995	4968
NEDD9	chr6	ENSG00000111859		11183298	11382348	10359	-2.05506	4.61834	6.67493e-16	3.85022e-13	1081	1000	1365	538	664	963	820	6078	1802	3759	3227	3919	5756	2923
CEBPB	chr20	ENSG00000172216		50190734	50192689	1956	-2.28679	6.05488	2.4009e-15	1.34415e-12	2117	2016	2765	1611	1541	2041	3334	17656	3426	14945	8046	6278	8176	19362
PRDM1	chr6	ENSG00000057657		106086320	106109939	6369	-2.427	2.04881	9.15949e-15	4.98145e-12	117	143	143	68	99	94	227	1077	260	653	726	757	921	417
DDIT4	chr10	ENSG00000168209		72273920	72276036	2058	-2.99621	6.34514	1.33241e-14	7.0451e-12	1301	1219	799	2695	1903	1064	3016	6594	8553	8135	11495	12952	13472	36274
CTGF	chr6	ENSG00000118523		131948176	131951373	2339	-2.40175	7.91029	1.43724e-14	7.39404e-12	6408	11586	8748	4425	5975	8359	4856	50487	9159	63108	34356	42825	41158	42333
GRASP	chr12	ENSG00000161835		52006940	52015889	2829	-1.55386	4.14913	1.97113e-14	9.87381e-12	802	615	1456	705	744	701	1118	3602	2167	2623	1913	2595	3390	2226
RP11-442H21.2	chr10	ENSG00000269926		72274915	72275980	847	-2.99489	5.60691	3.29644e-14	1.60892e-11	795	758	442	1622	1104	645	1828	3837	5020	4803	6849	7932	7998	21911
FOS	chr14	ENSG00000170345		75278774	75282230	3238	-4.72257	10.3305	1.23181e-13	5.86187e-11	4978	4928	5467	741	531	15711	36417	300707	118204	486099	230666	158580	319326	169253
BMP2	chr20	ENSG00000125845		6767664	6780280	3601	-2.00206	3.07644	1.43757e-13	6.67419e-11	510	314	457	169	181	204	522	1360	756	1303	1067	1382	1475	1951
FAM107A	chr3	ENSG00000168309		58564117	58627610	5321	-1.92335	5.02584	5.97623e-13	2.70851e-10	1554	1331	1316	1115	831	1359	1637	8776	1546	5426	7293	3770	5397	3902
PDK4	chr7	ENSG00000004799		95583499	95596491	4519	-3.60409	9.79524	6.43993e-13	2.85079e-10	9695	2736	1487	19508	13288	14765	29158	153239	47978	151723	152107	136487	144821	338055
SLC2A3	chr12	ENSG00000059804		7919230	7936275	6159	-2.51347	4.77463	1.02719e-12	4.44377e-10	735	749	1041	420	400	983	1255	12683	1522	5412	2486	2277	4998	3949
CLEC4E	chr12	ENSG00000166523		8533305	8540963	2422	-2.96294	0.414071	1.47344e-12	6.23266e-10	27	16	21	31	28	42	32	356	49	169	296	170	143	420
MIR27B	chr9	ENSG00000207864		95085435	95085542	108	2.48931	-0.823884	2.20984e-12	9.1444e-10	110	74	115	75	75	69	115	23	12	24	29	4	22	4
CDKN1A	chr6	ENSG00000124762		36676460	36687339	3050	-3.05343	6.32611	2.46831e-12	9.99665e-10	1785	1352	1669	574	1299	2506	2705	42791	2133	22472	13006	5296	8300	10346
DUSP2	chr2	ENSG00000158050		96143166	96145440	1932	-3.33001	1.34706	2.53471e-12	1.00517e-09	23	49	79	8	15	65	74	1168	138	584	328	214	393	463
MIR6883	chr17	ENSG00000278027		8144994	8145071	78	-3.43835	-0.541522	2.93588e-12	1.1405e-09	8	0	17	13	22	4	11	232	234	170	111	40	48	70
SIK1	chr21	ENSG00000142178		43414515	43427128	4886	-3.82483	0.337192	4.57715e-12	1.74252e-09	10	5	45	3	16	21	12	319	62	360	140	80	113	570
KCNA5	chr12	ENSG00000130037		5043989	5046788	2800	-2.12317	4.56606	4.991e-12	1.86282e-09	959	261	846	1003	750	1221	812	3598	1598	5609	3097	3509	2890	6620
GLUL	chr1	ENSG00000135821		182381704	182392206	9032	-1.44749	8.89183	7.66699e-12	2.80656e-09	26448	17387	22952	24993	25161	20230	35251	71378	41969	63056	64753	66464	55126	117618
CYR61	chr1	ENSG00000142871		85580761	85583962	2455	-2.32462	7.88509	1.03108e-11	3.70312e-09	3404	4943	10650	3576	3454	11516	16992	67389	17330	42306	30508	26962	52173	39889
THBD	chr20	ENSG00000178726		23045633	23049741	4109	-1.81699	5.3441	1.28271e-11	4.52154e-09	2241	1605	2223	753	1091	2225	2175	9699	2632	5968	5201	6505	9435	4381
RHOB	chr2	ENSG00000143878		20447074	20449445	2372	-1.24922	10.2097	1.95736e-11	6.77423e-09	66332	49032	83193	28984	70155	78447	109495	207216	181301	210707	141367	152579	184517	109399
HBEGF	chr5	ENSG00000113070		140332843	140346631	3018	-1.53107	3.89318	2.65735e-11	9.03263e-09	551	695	844	415	567	821	1343	3687	1572	2010	2038	1505	2432	2273
NLRP3	chr1	ENSG00000162711		247416156	247449108	4757	-2.16353	2.31158	3.72265e-11	1.24317e-08	183	173	224	150	116	134	244	1333	167	1201	979	517	866	664
AREG	chr4	ENSG00000109321		74445134	74455009	1648	-5.53943	0.49491	4.98173e-11	1.61834e-08	18	0	2	0	2	1	21	993	14	228	263	116	192	141
AC073072.5	chr7	ENSG00000179428		22725395	22727620	1364	-4.14224	0.653362	5.01613e-11	1.61834e-08	11	10	18	3	2	50	15	816	43	548	147	127	283	177
PNRC1	chr6	ENSG00000146278		89080751	89085160	2992	-1.04887	7.33201	6.1e-11	1.93523e-08	14441	7641	11221	8097	8471	8144	14120	29652	17729	33910	22429	14584	19854	17894
C8orf4	chr8	ENSG00000176907		40153455	40155308	1854	-1.39006	4.15837	8.58225e-11	2.67808e-08	772	857	1640	834	841	777	878	4105	3142	3005	1634	1675	3009	1973
TIPARP	chr3	ENSG00000163659		156673235	156706770	5048	-2.17516	5.59329	1.14467e-10	3.51432e-08	1753	1366	2297	1349	1673	1394	2052	7578	1702	9028	5911	5626	4750	19895
DUSP6	chr12	ENSG00000139318		89347232	89353271	4632	-1.2786	5.35837	1.25868e-10	3.803e-08	3564	1998	2773	1129	1634	1754	3967	6113	4715	10040	6403	4051	6398	3982
BTG2	chr1	ENSG00000159388		203305491	203309602	2757	-3.42261	10.2095	1.32642e-10	3.94507e-08	7485	4550	31319	3669	3799	22224	76945	346192	81884	394088	211706	141663	204113	177056
INHBB	chr2	ENSG00000163083		120346143	120351808	3204	-2.05757	1.15635	2.1805e-10	6.38551e-08	97	90	93	62	80	73	80	287	179	243	305	212	643	563
C5AR1	chr19	ENSG00000197405		47290023	47322066	2951	-1.89744	3.62451	2.51936e-10	7.26605e-08	587	800	385	271	431	593	383	3858	870	2044	1642	1091	2142	2072
CH507-42P11.8	chr21	ENSG00000275993		6111134	6123739	4806	-3.73102	0.420223	2.97119e-10	8.4413e-08	9	3	58	3	19	22	13	439	74	300	142	72	120	585
AVPR1A	chr12	ENSG00000166148		63142759	63150942	5963	-2.05703	3.93433	3.17115e-10	8.87688e-08	1041	433	786	350	448	430	616	4583	790	1911	1841	1663	4640	1643
ADAMTS4	chr1	ENSG00000158859		161184308	161199056	10334	-3.73181	5.17709	3.47575e-10	9.58855e-08	302	339	548	227	227	1350	289	29472	1712	5440	3217	1687	5555	1993
CYTIP	chr2	ENSG00000115165		157414619	157488961	3428	-2.3844	1.21594	4.53044e-10	1.23196e-07	61	56	71	19	66	93	151	652	100	307	287	403	517	394
JUN	chr1	ENSG00000177606		58780788	58784327	3540	-2.42298	9.61392	6.16866e-10	1.65381e-07	18711	7963	49658	4955	15552	14084	70791	176050	76172	238676	102642	80182	153535	121517
BTG1	chr12	ENSG00000133639		92140278	92145897	4854	-0.919154	6.42715	7.39993e-10	1.95636e-07	6466	5075	6169	4411	4951	4170	9735	11316	9582	11875	12059	11261	11228	11391
MCL1	chr1	ENSG00000143384		150574551	150579738	4371	-1.32029	8.2916	1.09316e-09	2.85045e-07	18429	17306	17589	11537	14727	19860	21592	82450	25124	75289	41113	27467	33224	38710
MIRLET7BHG	chr22	ENSG00000197182		46053869	46113928	5728	1.40247	2.44023	1.20632e-09	3.10301e-07	703	510	952	601	796	925	781	282	333	410	467	177	238	223
STK17B	chr2	ENSG00000081320		196133566	196176503	6580	-1.78357	3.65529	1.50693e-09	3.82458e-07	698	645	581	248	286	563	887	2639	551	2177	2507	1819	1797	2066
IL7R	chr5	ENSG00000168685		35852695	35879603	6060	-2.82237	2.39767	1.54509e-09	3.86983e-07	141	72	132	24	70	266	189	2120	195	618	748	851	1374	469
RHOH	chr4	ENSG00000168421		40191053	40246967	6608	-2.17968	0.831579	2.2174e-09	5.48159e-07	48	63	94	45	39	50	94	589	94	197	182	271	260	403
SOCS3	chr17	ENSG00000184557		78356778	78360077	2734	-4.11481	7.76126	2.49924e-09	6.09912e-07	1448	1237	766	239	364	8760	2660	101183	4003	75653	41720	18359	37815	19438
RP11-69I8.3	chr6	ENSG00000227220		131950946	132077393	495	-2.39212	3.65725	2.7385e-09	6.55967e-07	368	704	525	256	175	266	394	3183	269	2886	1026	2308	2305	2739
IER2	chr19	ENSG00000160888		13150415	13154908	3072	-1.69386	6.88045	2.75689e-09	6.55967e-07	3102	4469	10131	2075	3361	5334	10386	22835	8664	27241	15876	13403	21945	17376
SLC19A2	chr1	ENSG00000117479		169463909	169486003	3671	-1.78219	4.44337	3.191e-09	7.49884e-07	1071	563	1123	660	915	1216	1095	6368	1379	5666	2940	1419	1619	4924
CTC-250I14.6	chr19	ENSG00000267598		13153071	13154193	946	-1.82939	5.74062	4.08274e-09	9.47742e-07	1204	1937	4481	752	1352	2101	4668	10752	3617	12936	7141	6132	10237	8224
F3	chr1	ENSG00000117525		94529225	94541800	2875	-2.24159	4.33022	4.73525e-09	1.08597e-06	756	542	683	457	677	807	830	8668	919	4271	2487	946	1245	5347
C2CD4B	chr15	ENSG00000205502		62163535	62165283	1579	-4.08303	2.25355	4.83177e-09	1.09491e-06	30	14	43	2	29	177	56	1778	67	775	432	623	2088	428
TOB2	chr22	ENSG00000183864		41433492	41447023	4565	-1.06163	7.12702	5.2697e-09	1.1801e-06	9856	5024	13085	7025	7546	8409	10902	20931	15907	19786	17406	16346	14469	27662
IRS1	chr2	ENSG00000169047		226731317	226799759	9953	-0.880452	5.40895	5.56075e-09	1.2308e-06	3788	2531	2605	1714	2450	3610	3655	5132	5587	7497	4587	4788	5153	6304
CCL4L1	chr17	ENSG00000276070		36210924	36212878	1397	-2.70235	-0.717453	5.69291e-09	1.24557e-06	14	28	7	4	6	14	34	180	20	163	68	81	91	119
SLA	chr8	ENSG00000155926		133036724	133103054	7637	-2.05598	2.97329	5.86823e-09	1.26934e-06	386	386	336	172	175	136	520	1668	268	950	1161	1418	1173	1971
ZFAND5	chr9	ENSG00000107372		72351425	72365235	7053	-1.39972	7.95543	6.22083e-09	1.31588e-06	15553	10324	16471	9650	12059	10769	18858	34749	19616	45722	27305	22057	28077	74505
IER5	chr1	ENSG00000162783		181088712	181092899	4188	-1.3426	4.55539	6.22167e-09	1.31588e-06	1373	1250	1708	805	1314	841	1854	4997	1512	5231	1980	3378	2975	3775
JUND	chr19	ENSG00000130522		18279760	18281622	1863	-1.49767	8.04958	6.56485e-09	1.36619e-06	18243	11597	22476	5067	9736	11420	18297	72097	25217	62353	22712	22636	40033	37019
SRGN	chr10	ENSG00000122862		69088106	69104811	1220	-1.87011	5.36291	6.60305e-09	1.36619e-06	1425	2378	2167	1079	748	1848	2220	13079	1616	5652	5348	4812	7791	6726
IL6	chr7	ENSG00000136244		22725884	22732002	2069	-4.18086	3.35793	6.96945e-09	1.42649e-06	43	50	43	26	15	448	47	5827	315	3498	832	528	1937	1281
CXCL2	chr4	ENSG00000081041		74097035	74099293	1500	-3.33613	1.62911	9.33327e-09	1.88999e-06	43	45	11	16	12	193	33	1042	217	1227	618	214	487	296
BCL6	chr3	ENSG00000113916		187721377	187745727	5938	-1.18813	6.10502	1.33584e-08	2.67661e-06	4674	1984	5830	3184	3047	4942	4926	13657	6069	12951	10213	6664	7332	11081
ITPKC	chr19	ENSG00000086544		40717103	40740860	3385	-1.50744	5.11312	1.51783e-08	3.00958e-06	1889	1356	1873	1338	1670	1927	2116	13055	2313	6097	4781	2654	3800	4079
DUSP5	chr10	ENSG00000138166		110497838	110511544	2615	-1.72708	4.13497	1.68044e-08	3.29764e-06	841	779	1618	319	810	618	585	6731	1958	3166	1758	1393	2155	2299
THEMIS2	chr1	ENSG00000130775		27872543	27886685	4621	-1.75624	3.13847	1.74961e-08	3.39834e-06	412	425	428	166	246	600	427	2783	493	1206	1522	983	1246	1281
RGS2	chr1	ENSG00000116741		192809039	192812283	2096	-0.917285	7.8201	2.5529e-08	4.90852e-06	20564	11302	18274	10754	12944	10878	23817	21887	38249	39039	29615	21077	24004	37055
RP3-510L9.1	chr6	ENSG00000247925		11173452	11259099	704	-2.15138	-0.424669	2.75223e-08	5.23887e-06	35	30	43	6	16	35	15	179	57	103	73	125	174	108
CPM	chr12	ENSG00000135678		68842197	68971570	7535	-1.0682	3.73669	2.87777e-08	5.37259e-06	1326	836	819	536	712	588	1110	1926	1395	1618	2065	1862	1751	1909
IL10	chr1	ENSG00000136634		206767602	206772494	1978	-1.97355	-0.631429	2.87893e-08	5.37259e-06	19	35	23	16	17	19	43	132	33	80	102	87	106	147
RP11-359K18.4	chr1	ENSG00000272574		162593103	162593754	505	-2.04875	-0.616506	3.75846e-08	6.94586e-06	31	21	32	6	20	32	26	117	36	165	86	47	155	114
NR4A2	chr2	ENSG00000153234		156324432	156342348	3967	-2.79544	5.17092	4.09384e-08	7.49291e-06	502	353	2789	121	660	1215	631	11590	2811	13013	7309	974	3473	7076
PPP1R3C	chr10	ENSG00000119938		91628442	91633054	2524	1.34316	6.95162	4.16419e-08	7.54907e-06	13809	14918	13033	9440	19940	20511	29755	8133	15953	9646	4802	4415	5272	3594
ITPRIP	chr10	ENSG00000148841		104309698	104338404	7026	-0.988531	4.8549	4.32871e-08	7.77329e-06	2404	2121	1556	1463	2183	1146	2270	5759	2960	4541	3464	2894	4477	3148
MIR143	chr5	ENSG00000208035		149428918	149429023	106	2.12217	2.35129	4.66503e-08	8.29896e-06	1070	516	1685	583	500	681	615	185	257	237	481	61	85	72
C10orf10	chr10	ENSG00000165507		44970981	44978810	2979	-1.95011	6.22744	4.71913e-08	8.31747e-06	2977	4144	2456	2378	1439	2854	4429	10990	1946	9731	9682	11901	24137	12085
KLF15	chr3	ENSG00000163884		126342635	126357442	2848	-2.35481	4.61153	4.86404e-08	8.49423e-06	430	237	331	1579	988	429	1185	3327	1932	3699	3977	3489	1851	9800
FPR1	chr19	ENSG00000171051		51745172	51804110	2594	-2.80058	1.93711	5.4778e-08	9.47908e-06	59	116	85	48	31	176	117	1525	60	375	523	264	692	1176
RP4-781K5.2	chr1	ENSG00000228830		234607008	234609483	693	-0.802854	6.06793	5.93033e-08	1.01697e-05	7623	3908	5627	3015	3895	4481	4956	9231	9506	12099	7183	6063	8041	8945
RP11-823E8.3	chr12	ENSG00000274021		89351015	89353271	2257	-1.2609	3.30227	6.55213e-08	1.11357e-05	893	494	667	298	356	359	1018	1336	1110	2204	1568	985	1686	1017
TMEM100	chr17	ENSG00000166292		55719627	55732121	2906	-0.987511	6.0241	6.74145e-08	1.12571e-05	3431	2458	3465	3650	6599	4636	5008	7165	9923	11802	7289	7546	8066	9695
LTBP4	chr19	ENSG00000090006		40592883	40629818	8108	-1.17948	9.18234	6.74183e-08	1.12571e-05	43201	42210	47765	18420	23662	23559	46079	72248	57535	64711	70879	84810	114430	89332
TSC22D1	chr13	ENSG00000102804		44432143	44577147	8586	-0.826992	8.59772	7.15744e-08	1.18471e-05	32738	20055	25176	23320	26445	26056	35674	44756	51935	61510	40826	38522	42648	70446
SLCO4A1	chr20	ENSG00000101187		62642445	62685785	4051	-1.58215	1.89693	1.00405e-07	1.64759e-05	169	217	105	162	146	175	265	1215	365	734	514	304	530	338
SPRY1	chr4	ENSG00000164056		123396795	123403760	3963	-1.06524	6.17018	1.12999e-07	1.83841e-05	8330	3314	5100	2971	3803	3027	5909	12583	6641	10293	9848	6507	13702	8798
AC011239.2	chr2	ENSG00000279526		23616499	23617987	1489	-2.0563	0.999279	1.24158e-07	2.00283e-05	80	74	40	90	92	71	51	653	158	777	280	214	162	118
S1PR1	chr1	ENSG00000170989		101236888	101241518	3071	-1.38251	4.77634	1.39092e-07	2.22489e-05	1899	1245	1772	1251	996	1225	1964	3457	1605	3015	3499	5051	6911	3277
PPP1R15A	chr19	ENSG00000087074		48872392	48876057	3093	-1.75888	6.73687	2.80473e-07	4.449e-05	7174	3596	7829	2258	2907	3767	6542	37271	5078	32701	14284	5132	12914	13256
PSPHP1	chr7	ENSG00000226278		55764797	55773288	261	4.62136	-1.14321	2.93376e-07	4.61521e-05	2	97	7	7	242	177	6	1	5	2	1	3	5	6
FOSL2	chr2	ENSG00000075426		28392448	28417312	7157	-1.79332	7.57442	3.30159e-07	5.11119e-05	8739	5670	15584	2963	5010	12889	7324	65874	11371	49350	29209	11610	17700	29683
ARRDC2	chr19	ENSG00000105643		18001132	18014102	4637	-0.882971	4.63727	3.30274e-07	5.11119e-05	1704	1551	1775	1355	1502	1445	2570	2833	2605	3076	3187	3142	2937	4612
CXCR2	chr2	ENSG00000180871		218125289	218137253	3231	-3.06195	1.11739	5.91185e-07	9.07516e-05	36	21	43	26	16	123	35	942	22	118	289	146	320	806
CDC42EP2	chr11	ENSG00000149798		65314818	65322429	2224	-1.1737	4.62885	7.04128e-07	0.000107225	1406	1351	1964	729	1474	1638	1788	2668	2101	2549	3404	4381	2880	5364
ETS2	chr21	ENSG00000157557		38805307	38824955	4595	-1.00611	6.82052	7.27816e-07	0.000109952	8531	6413	7351	5295	6421	7856	9022	29389	9373	21007	12161	9717	10783	15842
MIR24-2	chr19	ENSG00000276797		13836287	13836359	73	-2.80045	-0.802416	7.78407e-07	0.000116669	14	5	19	3	4	20	32	260	32	199	136	17	45	25
ZFP36L2	chr2	ENSG00000152518		43222402	43226609	3696	-0.989551	7.64145	8.49938e-07	0.000126395	17792	13636	13742	8854	8474	8595	21448	32096	15865	34492	22252	20575	35058	26443
FPR2	chr19	ENSG00000171049		51752026	51770526	3700	-2.28889	-0.238173	9.20086e-07	0.000135766	28	33	18	12	24	44	28	353	24	85	109	59	100	231
MAFF	chr22	ENSG00000185022		38200767	38216511	5615	-2.25864	4.76618	1.08466e-06	0.000158819	888	1115	933	267	499	1761	791	13974	973	7205	2676	1135	2341	4636
HYAL2	chr3	ENSG00000068001		50317790	50322906	4545	-0.897104	4.85917	1.19853e-06	0.000174153	2139	1845	2341	1596	1849	1509	2466	2809	3009	2960	4037	4615	4664	3800
HILPDA	chr7	ENSG00000135245		128455849	128458418	2070	-1.10821	3.1912	1.26275e-06	0.000182094	545	447	506	508	535	602	736	1671	938	1811	859	720	923	1966
STC1	chr8	ENSG00000159167		23841915	23854807	4149	-2.23452	2.5753	1.27249e-06	0.000182119	563	241	201	70	44	239	73	1501	219	1298	1218	516	1017	1134
FOSB	chr19	ENSG00000125740		45467995	45475179	5553	-4.35674	9.07902	1.31034e-06	0.000186137	1432	485	18982	33	90	9055	5189	218675	12478	232915	116222	32222	86317	58758
DNM3OS	chr1	ENSG00000230630		172136531	172144794	4358	1.0871	3.13016	1.34027e-06	0.000188979	1782	865	946	1034	1078	1223	1065	725	565	992	692	344	443	309
HSPA1B	chr6	ENSG00000204388		31827735	31830255	2521	-0.914949	6.81196	1.42335e-06	0.000199216	5339	8401	10404	5755	5447	6683	10488	20102	13559	16160	9511	13228	18359	12670
CHMP1B	chr18	ENSG00000255112		11851396	11854449	3054	-1.03805	6.07631	1.77338e-06	0.000244761	4520	3232	3811	3039	4906	4777	5694	8941	6199	11986	7373	6024	6071	17316
CYB561D1	chr1	ENSG00000174151		109494052	109502932	5690	0.726569	4.27561	1.77447e-06	0.000244761	2734	2572	2196	1794	2346	1742	2958	1491	2103	1701	1591	977	1209	1386
EGR1	chr5	ENSG00000120738		138465490	138469315	3138	-2.9276	9.68295	1.80385e-06	0.000245266	4574	8712	57293	1346	1306	28830	32553	223478	36025	242558	160241	75902	150969	146922
SOCS2	chr12	ENSG00000120833		93569814	93583487	6776	-1.02036	4.84258	1.8039e-06	0.000245266	1410	1775	1850	2060	1953	1392	2095	5785	2676	3968	3940	2647	2427	5641
PKDCC	chr2	ENSG00000162878		42048020	42058528	3925	0.755292	5.79415	2.00472e-06	0.000270372	8133	6877	7620	5409	5975	5087	8133	5627	6343	5426	3892	3132	2276	3287
IL1RL1	chr2	ENSG00000115602		102311502	102352037	5746	-2.90006	1.13424	2.01696e-06	0.000270372	22	96	83	14	13	21	107	1032	18	201	235	198	443	536
CSF3R	chr1	ENSG00000119535		36466043	36483278	8429	-2.10067	2.24749	2.03717e-06	0.000271172	153	187	197	103	77	269	210	2003	113	470	699	306	626	1151
ZNF812	chr19	ENSG00000224689		9689924	9700817	2233	-1.80361	-0.18894	2.101e-06	0.000277726	25	42	23	31	43	42	47	61	37	172	231	140	115	163
mascRNA-menRNA	chr11	ENSG00000274072		65506117	65506173	57	-1.91755	2.15506	2.21262e-06	0.000290464	176	89	211	164	151	188	285	1445	1602	1256	403	177	290	187
RP11-64B16.4	chr12	ENSG00000256609		119182048	119183259	541	-2.44196	-0.604856	2.33652e-06	0.000304628	21	10	11	6	18	16	59	48	74	405	108	49	109	17
TSPYL2	chrX	ENSG00000184205		53082367	53088540	4948	-1.11263	6.77667	2.46961e-06	0.00031979	6589	2542	8469	5883	6751	8134	8640	22053	20647	21437	18375	9084	6424	11422
FOXC1	chr6	ENSG00000054598		1609972	1613897	3926	-1.69313	2.1546	2.51345e-06	0.000323266	310	222	292	120	160	100	244	1202	163	534	464	667	1168	463
RNF122	chr8	ENSG00000133874		33547755	33567125	1868	-1.89888	4.1464	2.68282e-06	0.000342735	870	857	810	388	470	1073	506	8801	1147	4647	1611	650	1609	2134
GPR4	chr19	ENSG00000177464		45589764	45602208	3145	-1.52161	1.5079	2.85008e-06	0.000361675	189	101	179	78	151	168	126	800	213	325	377	386	646	172
RP11-78A19.3	chr18	ENSG00000267165		11851414	11852751	553	-1.04766	4.31866	2.97794e-06	0.000375398	1348	994	1090	898	1500	1302	1698	2703	1761	3501	2263	1810	1793	5078
SLC1A5	chr19	ENSG00000105281		46774883	46788594	3332	-0.749282	4.7335	3.2781e-06	0.000410517	2287	2164	2098	1313	1971	1416	2208	4797	2541	3790	2975	2894	3535	2988
NNMT	chr11	ENSG00000166741		114257787	114313285	2919	-1.60987	4.15201	3.54823e-06	0.000441442	690	1644	789	514	474	700	1007	5260	544	3139	2699	1665	2875	2663
DCUN1D3	chr16	ENSG00000188215		20854925	20900384	6248	-0.921752	4.57325	4.05303e-06	0.00050097	1921	1177	1899	1008	1853	1547	1819	5974	2060	4212	2649	2239	2368	2807
PDZD3	chr11	ENSG00000172367		119185457	119190223	3827	3.10801	-0.785258	4.11399e-06	0.000505225	247	218	155	11	24	11	30	6	13	4	20	2	11	24
PELI2	chr14	ENSG00000139946		56117814	56301526	6278	-1.02908	3.48661	4.4654e-06	0.000544865	1000	463	832	498	617	542	1171	1130	959	1719	1358	1391	2262	1594
LINC01105	chr2	ENSG00000232044		5932687	6001275	8200	2.32258	-0.825682	4.49989e-06	0.000545576	190	225	96	22	25	17	43	23	26	19	24	10	15	13
ACTC1	chr15	ENSG00000159251		34788096	34796139	4639	1.49293	6.52294	4.62371e-06	0.00055704	10483	25664	8649	11552	18659	5567	7282	8878	7157	5848	2114	3743	2609	4703
RND1	chr12	ENSG00000172602		48857145	48865898	3099	-2.70839	1.79043	4.82768e-06	0.000577956	68	79	38	29	75	253	46	2181	89	602	250	175	770	235
SMAP2	chr1	ENSG00000084070		40344850	40423326	3631	-0.725468	4.85721	4.90266e-06	0.000581919	2329	1883	2299	1520	2155	2013	2613	4605	2526	3419	3870	3480	3181	4103
MMP19	chr12	ENSG00000123342		55835433	55842966	4672	-2.05265	4.32027	4.92193e-06	0.000581919	789	821	753	513	706	754	888	12411	927	3685	3483	664	1067	1402
ADORA3	chr1	ENSG00000121933		111483348	111563962	4486	-1.72916	1.29817	4.9686e-06	0.00058381	119	211	65	71	70	51	178	460	140	197	491	495	285	476
SERPINE1	chr7	ENSG00000106366		101127089	101139266	3190	-2.47469	3.58384	5.38561e-06	0.000628927	275	614	336	86	158	561	400	8233	283	2414	1025	745	1451	690
PRELP	chr1	ENSG00000188783		203475828	203491352	5747	-0.75611	7.81702	5.56225e-06	0.000645594	24352	11086	21197	9366	16886	14793	18041	27774	24218	27328	33741	23776	30699	30362
SIDT1	chr3	ENSG00000072858		113532296	113629578	8060	-1.18156	0.866946	5.80288e-06	0.000663573	157	88	127	86	85	99	106	347	139	283	259	183	286	261
RGS16	chr1	ENSG00000143333		182598623	182604408	2427	-2.04538	4.00176	5.8159e-06	0.000663573	641	546	586	330	250	1241	538	7233	454	4103	2199	953	2908	864
IL1R2	chr2	ENSG00000115590		101991844	102028544	3073	-2.31897	-0.157049	5.82173e-06	0.000663573	16	51	39	8	28	34	16	527	36	81	112	70	95	118
ITK	chr5	ENSG00000113263		157142933	157255191	8604	-1.68934	1.03853	6.56329e-06	0.000740964	105	92	117	34	58	113	145	782	93	316	177	332	220	268
TREM1	chr6	ENSG00000124731		41267926	41286719	4329	-3.42397	0.122411	6.57856e-06	0.000740964	8	30	8	2	2	52	14	783	6	102	121	70	131	178
IL10RA	chr11	ENSG00000110324		117986348	118001483	6548	-1.01052	3.86486	6.75355e-06	0.000756199	1043	1039	951	525	653	991	1390	3097	1149	1629	1893	1482	2357	1964
CILP	chr15	ENSG00000138615		65194758	65211488	5695	-1.72601	5.78097	6.81492e-06	0.000758609	3293	2515	2096	553	1085	2842	5723	7488	1852	7507	10706	7398	15903	6680
CCL3	chr17	ENSG00000277632		36088256	36090169	1494	-2.3004	-0.0155418	6.9987e-06	0.000774537	27	44	22	12	2	55	59	160	24	250	180	99	280	134
SLCO2B1	chr11	ENSG00000137491		75100563	75206549	10351	-1.07621	4.7619	7.48205e-06	0.000823242	2361	2108	1811	1268	1088	1029	2240	4188	1556	3187	5200	4018	3666	3502
FNDC1	chr6	ENSG00000164694		159169397	159272109	6854	-1.86359	4.20145	7.63578e-06	0.000835328	539	1460	908	77	446	726	1276	2433	2902	2054	3465	3124	5112	831
CCKAR	chr4	ENSG00000163394		26481400	26490462	1720	-2.40555	0.637549	7.87991e-06	0.00085231	18	54	108	44	32	11	63	125	427	42	225	444	440	55
PPP1R15B	chr1	ENSG00000158615		204403387	204411791	5227	-0.744397	6.02453	7.88057e-06	0.00085231	5405	3396	5026	2794	4402	4547	8177	10531	6032	12464	8733	6444	6873	7146
GREB1	chr2	ENSG00000196208		11534116	11642788	12320	-1.41778	2.94819	8.78122e-06	0.000944353	351	304	603	118	281	404	911	1518	702	1149	1988	960	530	1031
TRIB1	chr8	ENSG00000173334		125430321	125438405	4138	-1.58271	4.23893	9.02355e-06	0.000964962	1267	852	1032	369	603	1304	1019	8595	1024	3118	1746	1740	2721	1381
SELL	chr1	ENSG00000188404		169690667	169711698	2725	-2.15071	1.9463	9.47744e-06	0.00100784	98	157	197	68	60	204	161	1370	41	276	503	403	771	928
NFKBIZ	chr3	ENSG00000144802		101827991	101861022	5902	-1.35619	5.58075	9.71725e-06	0.0010276	4001	2287	2491	1559	1169	3035	3997	11545	4209	14703	8402	1805	6095	3921
RBKS	chr2	ENSG00000171174		27781364	27891098	3625	-1.17784	1.97199	1.00412e-05	0.00105599	189	216	238	179	237	209	354	776	358	843	391	277	387	845
CEBPB-AS1	chr20	ENSG00000277449		50184598	50191498	2648	-1.21337	2.72532	1.03126e-05	0.00107857	403	258	496	356	295	334	564	1198	475	1193	612	555	744	1711
RP11-394O4.6	chr5	ENSG00000275871		149425771	149428289	422	1.38592	4.44847	1.07557e-05	0.00111684	3727	1958	6525	2445	2009	2446	2369	1198	1858	1521	2463	397	567	790
MAFB	chr20	ENSG00000204103		40685848	40689240	3393	-1.42855	4.75788	1.07958e-05	0.00111684	2245	1573	2245	602	486	941	2193	2997	1376	3053	4929	3809	4916	5720
NAMPT	chr7	ENSG00000105835		106248285	106286326	9049	-1.08301	4.68692	1.12606e-05	0.00115539	1832	1488	1543	1014	1321	1943	2047	7604	1763	4903	3478	1851	3089	2484
OSM	chr22	ENSG00000099985		30262829	30266840	2114	-3.33512	0.297515	1.12899e-05	0.00115539	8	21	6	8	0	78	16	803	35	101	108	62	140	310
RP11-211G3.3	chr3	ENSG00000228804		187702313	187733849	717	-1.08171	1.9808	1.14992e-05	0.00117052	313	141	355	189	154	285	279	657	349	650	551	397	520	633
SEC14L1	chr17	ENSG00000129657		77086716	77217101	10850	-0.576387	5.84697	1.17121e-05	0.00118585	5048	4124	4840	3324	4056	4448	5425	8301	6149	7021	7260	6581	7149	5910
CTD-2033D15.2	chr15	ENSG00000276107		39586561	39587293	733	-2.38369	0.876116	1.1911e-05	0.00119961	27	42	42	11	15	175	72	464	83	675	524	95	204	179
SLAMF6	chr1	ENSG00000162739		160485030	160523262	2746	-1.61648	-0.289839	1.23264e-05	0.001233	43	42	39	10	29	51	55	180	36	115	103	177	84	134
HSPA2	chr14	ENSG00000126803		64535905	64546173	5777	-0.786096	6.49303	1.23721e-05	0.001233	6637	6727	4733	3049	6359	7520	10201	9925	12144	13402	9065	12853	10875	11851
ADRB2	chr5	ENSG00000169252		148825245	148828687	3443	-1.01003	2.42981	1.44615e-05	0.00143372	507	312	346	188	207	442	433	872	559	822	758	668	833	533
CD3E	chr11	ENSG00000198851		118304545	118316175	2844	-1.43012	1.41096	1.48302e-05	0.00146266	188	117	183	35	109	132	243	642	157	354	332	482	433	267
ZNF30	chr19	ENSG00000168661		34926903	34945170	2745	0.915594	2.10721	1.58471e-05	0.00155489	608	408	488	494	631	578	543	321	492	402	243	203	250	245
BIRC3	chr11	ENSG00000023445		102317450	102339403	7518	-0.969809	5.35148	1.67532e-05	0.00163537	2842	2982	1755	1561	2167	2408	5340	4786	3028	6504	7219	6416	5508	4082
CXCR6	chr3	ENSG00000172215		45940933	45948353	3769	-1.28641	0.586756	1.71768e-05	0.00166816	96	54	100	47	49	75	185	208	106	258	249	225	214	204
IP6K3	chr6	ENSG00000161896		33721667	33746985	2822	-1.58488	0.0912458	1.86841e-05	0.00180533	75	78	38	42	20	29	71	153	114	277	313	63	102	109
ARID5B	chr10	ENSG00000150347		61901300	62096944	8164	-0.841196	5.42951	1.87913e-05	0.00180653	4748	2687	2202	2261	2455	2653	4140	6670	2611	6777	5722	5288	5522	6038
RND3	chr2	ENSG00000115963		150468195	150539011	3594	-0.950108	5.32213	1.93651e-05	0.00185234	4071	3272	2166	1754	3073	1709	2439	7426	2681	9421	5768	3990	3787	4760
GEM	chr8	ENSG00000164949		94249253	94262350	2648	-1.60658	7.87312	2.05005e-05	0.00195113	16075	8335	15672	6652	9355	10097	13881	79409	15480	106779	25520	9193	15505	16644
AC069363.1	chr17	ENSG00000277089		36072866	36090134	1706	-1.66895	-0.331158	2.11719e-05	0.00200501	39	34	31	20	14	66	44	119	29	183	128	76	192	100
FOXQ1	chr6	ENSG00000164379		1312473	1314187	1715	-1.51416	-0.112515	2.13828e-05	0.00201496	52	13	40	33	43	80	55	58	185	259	90	138	154	82
BHLHE40	chr3	ENSG00000134107		4979116	4985323	3837	-1.4652	6.4562	2.21856e-05	0.00208031	4060	5406	3659	1856	3306	7588	5358	36447	9353	20501	7340	5262	10471	5619
GGT5	chr22	ENSG00000099998		24219654	24245142	6054	-1.16804	4.31084	2.2818e-05	0.00212912	1767	915	1996	710	1104	494	1562	2040	1733	1670	4422	3203	3189	2434
SLC25A25	chr9	ENSG00000148339		128068201	128109245	4936	-1.49659	5.16685	2.30437e-05	0.00213652	1794	1458	2649	969	1377	2159	2459	15444	2180	9944	4049	2131	3443	2021
FOXO1	chr13	ENSG00000150907		40555667	40666597	5811	-0.660238	5.22791	2.31349e-05	0.00213652	3175	2420	3004	2087	2535	2815	3683	4856	3692	3872	4883	3814	5010	5774
CCL5	chr17	ENSG00000271503		35871491	35880793	1512	-1.24175	2.79468	2.3234e-05	0.00213652	423	424	377	125	409	320	809	1365	496	944	657	1425	963	862
MT2A	chr16	ENSG00000125148		56608199	56609497	1299	-0.996643	5.33798	2.47225e-05	0.00226247	1982	1602	2210	1962	2266	4607	3360	9082	3318	6950	4771	4026	4296	5845
ERRFI1	chr1	ENSG00000116285		8004404	8026308	4186	-0.833736	7.84174	2.61711e-05	0.00238357	12140	10231	12367	14308	19841	19226	22451	47080	28456	37411	25620	27599	17303	26689
CASS4	chr20	ENSG00000087589		56412112	56460387	5069	-1.32687	0.904945	2.6644e-05	0.00241352	86	113	99	60	74	117	169	404	79	264	268	280	265	276
IER5L	chr9	ENSG00000188483		129175552	129178262	2711	0.910931	3.56849	2.68445e-05	0.00241352	1421	1432	2052	638	1542	1485	2063	1248	932	1233	503	515	863	659
SH3TC1	chr4	ENSG00000125089		8182072	8241803	10593	-1.19758	2.72305	2.68803e-05	0.00241352	450	521	516	247	183	256	562	1485	474	808	1251	610	762	1033
EMP1	chr12	ENSG00000134531		13196716	13219939	7838	-1.6054	7.33883	2.74416e-05	0.00245235	7200	15004	9671	2691	3377	7401	8389	61706	6756	30175	16995	17142	28854	12084
FKBP5	chr6	ENSG00000096060		35573585	35728583	10628	-1.37803	7.5488	2.76478e-05	0.00245924	9238	4719	2745	9061	12468	12191	20696	26859	21792	18034	53029	29891	14881	22628
FAM212A	chr3	ENSG00000185614		49803254	49805030	1040	1.04413	1.66059	2.81341e-05	0.00249085	403	407	548	285	481	211	566	149	248	156	180	219	231	243
SNORA31	chr13	ENSG00000199477		45337480	45337609	130	-1.53251	-0.00675277	2.84834e-05	0.0025101	35	59	48	24	46	62	61	291	136	280	179	60	72	53
FHL5	chr6	ENSG00000112214		96562548	96616636	2135	-1.48503	1.57903	2.89464e-05	0.00253914	232	116	228	105	63	74	284	493	151	255	471	546	620	425
KLF6	chr10	ENSG00000067082		3775996	3785281	6139	-1.13467	7.20841	2.96355e-05	0.00258767	15468	8562	9583	4972	5858	7157	12785	33522	7000	36339	22074	11291	22461	13412
MMP25	chr16	ENSG00000008516		3046681	3060726	4126	-1.63001	0.703484	2.99792e-05	0.00260153	56	77	107	54	52	105	70	533	87	128	191	120	217	415
LRP2	chr2	ENSG00000081479		169127109	169362685	16260	4.29544	0.972172	3.00676e-05	0.00260153	1285	699	350	34	10	1	266	0	1	11	41	6	30	36
RGCC	chr13	ENSG00000102760		41457559	41470882	1032	-0.933966	3.60543	3.06543e-05	0.0026403	706	547	1038	624	688	584	1610	2914	1372	1850	1279	1257	1556	1156
FOXO3	chr6	ENSG00000118689		108559835	108684774	7721	-0.660737	5.92688	3.14974e-05	0.00270069	5625	3870	4189	3819	4301	3983	6255	6447	5773	6852	8258	8387	7187	8638
BAG3	chr10	ENSG00000151929		119651370	119677819	2747	-1.00088	7.18105	3.27705e-05	0.00279724	7551	6835	7309	5474	10308	15816	11444	33133	17083	21379	13959	12262	12763	27324
GSN	chr9	ENSG00000148180		121207794	121332843	11151	-0.790049	11.065	3.29774e-05	0.00280235	152519	179992	153217	81965	133609	120398	259071	290297	201115	243685	260070	253821	354017	280494
WDFY4	chr10	ENSG00000128815		48684876	48982956	13688	-1.3203	1.80626	3.47461e-05	0.00293952	189	232	276	109	100	199	244	903	204	396	664	382	610	305
CTD-3252C9.4	chr19	ENSG00000267519		13834516	13836289	1774	-2.11288	4.67595	3.65162e-05	0.00307348	1065	691	1436	395	509	1264	1246	12732	1233	9953	4620	405	1449	988
MASP1	chr3	ENSG00000127241		187217285	187292022	13161	-1.06602	3.06087	3.66525e-05	0.00307348	437	553	609	436	431	583	524	692	1448	1074	710	1906	1228	750
RNF152	chr18	ENSG00000176641		61808063	61894247	10632	-0.774733	3.95287	3.8316e-05	0.00319888	1312	763	1041	1039	949	1201	1384	1726	1353	2154	2475	1645	2277	1989
IPCEF1	chr6	ENSG00000074706		154154496	154356792	8474	-1.17666	0.366713	4.24807e-05	0.00353109	95	90	74	40	51	80	100	241	99	154	162	221	156	185
NTRK2	chr9	ENSG00000148053		84668551	85027070	20363	-0.986378	4.51246	4.3484e-05	0.00359878	2469	1032	1774	755	1372	1267	2014	2179	3028	2497	4188	4028	3655	1374
SLIT3	chr5	ENSG00000184347		168661733	169301129	14260	-0.737801	7.12958	4.44883e-05	0.00366596	13813	13167	11548	5904	7708	7969	11329	17881	13810	16150	19400	14303	20316	20076
ISM1	chr20	ENSG00000101230		13221771	13300651	2593	-1.17164	3.61022	4.65936e-05	0.00382289	1488	468	1196	360	643	467	630	1191	1529	1383	1147	2761	2146	1387
CST6	chr11	ENSG00000175315		66011841	66013505	759	2.94723	0.183935	4.69638e-05	0.00383672	351	701	109	50	39	16	30	26	2	42	10	31	24	43
CCDC141	chr2	ENSG00000163492		178829757	179050086	15446	-1.61192	0.897657	4.76613e-05	0.00387706	156	65	122	48	37	59	156	175	93	239	186	241	298	655
RP11-127L20.5	chr10	ENSG00000270075		104312141	104313881	244	-1.00137	0.829924	4.83371e-05	0.0039153	149	104	112	89	125	76	143	361	182	257	202	187	283	184
ABCG1	chr21	ENSG00000160179		42199689	42297244	6121	-0.860866	3.20659	4.87506e-05	0.00393207	668	545	830	471	439	674	810	1060	752	1249	1198	1078	1371	1535
GRB7	chr17	ENSG00000141738		39737927	39747291	3597	2.19818	-1.01026	5.06985e-05	0.00406983	155	161	112	27	17	12	55	21	6	6	27	27	12	16
HLA-DQA1	chr6	ENSG00000196735		32628179	32647062	6927	-1.16551	3.67117	5.08863e-05	0.00406983	816	1157	621	316	615	979	734	2058	762	1499	1682	2139	2502	1415
CD4	chr12	ENSG00000010610		6786858	6820808	4583	-1.10478	4.06862	5.13643e-05	0.00409088	1160	1288	1624	519	667	670	1400	2549	952	1578	2444	2461	2846	2777
TMEM74	chr8	ENSG00000164841		108606850	108787615	2877	1.12816	1.33622	5.24772e-05	0.00416209	520	508	194	202	427	193	272	124	179	218	143	163	162	127
IRF2BP2	chr1	ENSG00000168264		234604269	234609525	4724	-0.590575	7.99246	5.32123e-05	0.00420289	30545	16772	22764	13082	18676	17269	19837	33040	35419	43761	23727	21732	28886	32903
CTB-50E14.5	chr19	ENSG00000269374		42485076	42485714	639	-1.38644	2.65831	5.36212e-05	0.00421769	347	313	491	260	227	198	567	596	369	811	597	706	847	2285
VNN2	chr6	ENSG00000112303		132743870	132763459	2633	-1.9829	0.560178	5.52138e-05	0.00432105	49	62	77	24	21	116	38	547	39	106	168	114	253	379
CD163	chr12	ENSG00000177575		7470813	7503893	5813	-1.409	4.62913	5.53894e-05	0.00432105	1951	1737	1944	877	479	699	1598	3634	770	2559	6546	3422	3963	3582
RGS18	chr1	ENSG00000150681		192158457	192185815	2806	-1.29969	0.297657	5.612e-05	0.00436018	58	66	85	46	65	65	88	210	52	129	179	219	220	164
SEMA6D	chr15	ENSG00000137872		47184101	47774223	8560	0.694761	5.09511	5.72525e-05	0.00440866	5069	3567	5080	4161	3176	2302	5321	2364	4053	2908	2149	1941	2110	3138
TNFSF9	chr19	ENSG00000125657		6530999	6535928	1665	-2.25755	-0.151945	5.73259e-05	0.00440866	36	11	57	10	12	52	30	469	9	206	70	62	137	97
UCP2	chr11	ENSG00000175567		73974667	73983307	3237	-0.854401	4.7985	5.74388e-05	0.00440866	2352	1313	2160	869	1440	2205	3501	4343	2855	2614	4736	3551	3219	3545
SMIM3	chr5	ENSG00000256235		150777946	150796734	2332	-0.614395	4.96253	5.86611e-05	0.00448439	2794	1951	2232	2008	3136	1857	2667	3280	3894	4197	3668	4138	2884	4394
ATF3	chr1	ENSG00000162772		212565334	212620777	4040	-2.90598	7.14369	6.10986e-05	0.00465205	1063	549	6533	129	320	5460	10192	67903	1962	53355	20488	6725	19139	14538
RP11-672L10.2	chr18	ENSG00000265179		902766	906667	3902	-1.58925	-0.410804	6.37714e-05	0.00483621	70	21	36	13	38	30	48	141	41	162	159	23	86	169
QSOX1	chr1	ENSG00000116260		180154834	180204030	9311	-0.599847	7.27422	6.51341e-05	0.00491995	12938	11687	14465	7861	11229	9889	15963	17203	17696	16558	17279	19397	20791	20718
RP11-17E13.2	chr1	ENSG00000272864		74698769	74699333	565	1.53455	0.0321672	6.80602e-05	0.00512066	156	121	96	151	244	130	84	68	40	126	10	38	33	63
MT-TL2	chrM	ENSG00000210191		12266	12336	71	1.31401	2.39741	6.96087e-05	0.00521654	487	538	1764	655	658	436	492	414	389	386	387	117	129	362
PPFIA4	chr1	ENSG00000143847		203026498	203078740	9707	1.18961	2.29783	7.18483e-05	0.0053525	693	604	705	712	635	715	394	396	434	537	319	106	108	309
LINC01272	chr20	ENSG00000224397		50267486	50279795	2451	-2.06609	-0.649319	7.19853e-05	0.0053525	20	27	25	4	10	32	47	169	19	25	86	44	106	230
CTB-52I2.7	chr19	ENSG00000279172		18009440	18009881	442	-0.898137	1.0712	7.22834e-05	0.00535375	154	139	132	118	123	114	206	271	237	272	282	236	235	363
ITLN2	chr1	ENSG00000158764		160945025	160954799	1636	3.75149	0.409752	7.66077e-05	0.00565205	372	594	304	62	23	0	332	1	1	13	24	1	24	57
RP11-247A12.8	chr9	ENSG00000268050		129175807	129177575	696	1.22928	0.163756	7.88088e-05	0.00579199	92	141	220	80	139	175	200	82	98	85	37	23	84	67
P2RY13	chr3	ENSG00000181631		151326312	151329548	2764	-1.26476	1.22018	8.05671e-05	0.00588189	136	143	181	87	75	98	213	324	98	260	490	340	398	319
NOG	chr17	ENSG00000183691		56593699	56595590	1892	1.25282	1.27818	8.065e-05	0.00588189	493	450	278	234	481	150	187	210	175	151	56	136	107	177
PRSS12	chr4	ENSG00000164099		118280038	118353003	5725	-1.09671	2.00896	8.29621e-05	0.00602742	422	271	362	145	141	172	242	339	396	537	563	725	604	587
ZFP82	chr19	ENSG00000181007		36383120	36418656	7506	0.713894	2.86382	8.58288e-05	0.00620609	1099	649	903	678	914	804	1100	494	784	796	573	397	517	406
DLL1	chr6	ENSG00000198719		170282206	170290473	3174	-0.884241	2.89447	8.60735e-05	0.00620609	617	519	644	422	430	483	359	1138	1324	1031	636	725	1361	641
FOXS1	chr20	ENSG00000179772		31844301	31845619	1319	1.53229	0.310664	8.91197e-05	0.00640149	185	370	176	65	204	61	161	63	112	46	67	56	83	19
RP11-532F6.3	chr6	ENSG00000272463		708592	711405	2814	-1.25442	2.91332	8.98268e-05	0.00642802	450	142	320	358	550	594	591	530	1926	1466	858	904	1552	388
TNN	chr1	ENSG00000120332		175067858	175148066	5008	-1.67797	2.23347	9.20996e-05	0.00654235	527	126	245	90	41	110	494	416	1260	626	510	1321	532	328
CXCL9	chr4	ENSG00000138755		76001275	76007488	2740	-1.25858	0.607546	9.21438e-05	0.00654235	84	108	70	54	70	73	145	432	115	193	286	214	121	133
HTR2B	chr2	ENSG00000135914		231108230	231125118	2246	1.40499	4.30483	9.26805e-05	0.00654235	1277	3052	1859	3124	6296	868	2262	1525	804	2199	1201	601	451	1130
RP11-1069G10.1	chr15	ENSG00000259370		62827675	62884034	8535	1.17911	5.056	9.29093e-05	0.00654235	4965	4790	4232	3724	4824	2671	6109	4045	3144	3739	1858	520	661	1348
MT-TS2	chrM	ENSG00000210184		12207	12265	59	1.54783	1.94703	9.31431e-05	0.00654235	358	412	1486	484	482	308	314	313	238	246	265	60	52	248
ADAMTSL2	chr9	ENSG00000197859		133532164	133575519	4677	-0.907108	3.30424	9.4157e-05	0.00658926	819	1031	595	309	613	552	717	1473	1158	1130	1463	1319	1590	839
MIR143HG	chr5	ENSG00000249669		149406689	149428678	15910	1.10806	8.15878	9.78788e-05	0.00682463	48494	22596	66628	29727	26302	34824	38101	13592	28552	21684	38868	7301	10759	10398
S100A8	chr1	ENSG00000143546		153390032	153391188	1006	-3.10662	2.77052	9.88074e-05	0.00686423	18	195	94	51	6	391	152	1612	16	369	348	571	1719	3526
GPR56	chr16	ENSG00000205336		57610652	57665580	8660	-1.00157	3.42968	9.93896e-05	0.00687957	933	551	593	677	559	706	796	2819	754	1269	1628	1357	1475	766
RUNX2	chr6	ENSG00000124813		45328157	45664349	8192	-1.11771	0.21387	9.9776e-05	0.00688129	81	78	56	44	82	40	113	170	103	145	247	162	132	127
ZFP36L1	chr14	ENSG00000185650		68787660	68796253	5160	-0.672524	9.45509	0.000101158	0.00692044	52487	39068	82546	38956	48294	36503	74312	127566	109962	117987	72152	54168	76945	65921
ARL4C	chr2	ENSG00000188042		234493041	234497053	4013	-1.19149	3.19352	0.000101181	0.00692044	1015	765	424	264	424	391	521	1829	412	1251	866	1304	1661	1445
VANGL1	chr1	ENSG00000173218		115641953	115698224	9062	0.537586	4.55253	0.000101434	0.00692044	2861	2467	2725	1875	2983	2107	3983	2281	2475	2395	1639	1651	1673	1584
ZNF608	chr5	ENSG00000168916		124636913	124748807	6922	0.818134	3.89309	0.000103462	0.00701044	2260	1705	2095	1761	1586	1229	2159	1227	1939	1702	897	786	476	871
GTF2H2	chr5	ENSG00000145736		71034957	71067689	6389	1.06205	-0.100395	0.00010349	0.00701044	172	119	94	98	121	103	128	70	80	110	64	27	39	44
KLF10	chr8	ENSG00000155090		102648779	102655902	4003	-1.07643	7.33314	0.000107611	0.00726376	10623	3974	11246	4822	8972	18346	12674	38477	19045	40052	19554	11121	13083	18894
MT1JP	chr16	ENSG00000255986		56635739	56637086	1001	-1.6784	-0.0287619	0.000113343	0.00762364	22	32	25	39	21	106	50	281	66	268	208	60	77	104
CD96	chr3	ENSG00000153283		111292719	111665750	5762	-1.40613	0.457536	0.000116585	0.00780736	108	78	81	21	42	45	152	281	77	152	143	245	277	172
FOXC2	chr16	ENSG00000176692		86567251	86569728	2478	-1.43129	-0.053357	0.000117075	0.00780736	66	70	71	22	32	23	69	99	65	116	84	127	173	276
CGN	chr1	ENSG00000143375		151510510	151538692	6616	1.74911	1.50759	0.000117305	0.00780736	973	887	486	158	133	106	238	150	139	117	268	55	71	121
CD55	chr1	ENSG00000196352		207321508	207360966	4056	-0.952373	5.53414	0.000117771	0.00781108	4089	3678	3777	1705	1963	3291	2824	5636	2695	5755	4720	5924	8888	8260
AC053503.12	chr2	ENSG00000280323		219427477	219429319	1843	-1.16373	3.52675	0.000121146	0.00800698	1086	419	429	341	796	429	1576	2397	1457	2271	2039	1699	1042	500
KCTD21	chr11	ENSG00000188997		78171249	78188822	4164	0.688016	4.269	0.000122478	0.00805141	3169	1964	2567	1922	1262	1979	3423	1208	2325	1741	1500	1165	1285	1346
VIT	chr2	ENSG00000205221		36696690	36814792	3710	-1.14317	3.37325	0.000122664	0.00805141	1156	674	405	318	281	761	839	1338	665	1296	1702	1861	1764	1124
STARD8	chrX	ENSG00000130052		68647666	68725842	5558	-0.781002	3.74074	0.000123662	0.00808902	1335	803	1031	882	815	603	1229	1907	1162	1351	1869	1659	1568	2161
LRRC15	chr3	ENSG00000172061		194355247	194369743	5940	1.48705	2.84504	0.000124896	0.00814176	1292	1406	1548	124	1552	789	494	331	194	325	458	487	523	259
C8orf48	chr8	ENSG00000164743		13566843	13568287	1445	1.06717	-0.349247	0.000128853	0.00837102	134	107	81	71	144	61	106	44	62	72	43	57	28	47
PNP	chr14	ENSG00000198805		20468954	20477094	4139	-1.30153	3.69977	0.000133521	0.0086448	633	723	916	453	595	792	962	5400	934	2348	1333	947	1880	548
TNFAIP8	chr5	ENSG00000145779		119268692	119399688	9591	0.608323	5.67132	0.000134007	0.00864686	6104	4405	6164	5436	8789	4495	5941	4277	5044	4735	2853	3190	3781	4836
C14orf28	chr14	ENSG00000179476		44897295	44907257	3864	0.754961	3.94167	0.000138874	0.0089306	2347	2094	1232	2036	1795	1021	2397	995	1722	1593	1027	931	967	991
GPR97	chr16	ENSG00000182885		57668187	57689378	3330	-1.60031	0.905198	0.000139595	0.00894677	128	65	74	42	59	109	163	689	109	137	160	103	218	532
HSPA8P7	chrX	ENSG00000224773		114774828	114776775	1948	1.86625	-0.408718	0.00014128	0.00901585	28	186	190	40	227	21	83	16	22	28	23	52	41	33
PDGFB	chr22	ENSG00000100311		39223359	39244751	3761	-0.674185	4.43555	0.00014162	0.00901585	2043	2061	1682	838	1260	1211	2354	2861	2362	3528	2873	2473	2673	2057
RP11-373D23.3	chr2	ENSG00000270210		28425945	28426719	775	-1.62713	-0.650812	0.000144413	0.00916299	25	29	24	15	32	51	22	185	98	161	136	25	17	65
EVI2A	chr17	ENSG00000126860		31317560	31321884	2071	-1.0872	1.95972	0.000145239	0.00918481	335	236	304	143	174	175	346	740	215	451	391	423	735	681
TBXAS1	chr7	ENSG00000059377		139777051	140020325	6271	-1.11145	2.20249	0.000145758	0.00918708	377	329	356	129	208	190	424	820	252	426	652	673	735	730
IRS2	chr13	ENSG00000185950		109752698	109786568	8138	-0.68309	5.26129	0.000146466	0.00920127	5362	2549	2121	2425	2009	2018	3740	4845	4231	7559	4172	4100	4147	4692
TMEM2	chr9	ENSG00000135048		71683366	71816690	9625	-0.923721	4.06926	0.000147031	0.00920639	1524	850	1329	629	682	1165	1869	3402	1247	2193	2965	1578	2689	1353
HCLS1	chr3	ENSG00000180353		121631399	121660927	5093	-1.00388	3.77671	0.000148428	0.00926335	818	1072	1139	528	706	732	1200	2613	649	1297	2139	2018	1892	1920
TAGAP	chr6	ENSG00000164691		159034468	159045152	4089	-1.14272	1.91791	0.000151509	0.00942473	295	248	320	127	108	213	296	866	187	494	649	485	473	453
CTB-147N14.6	chr19	ENSG00000275719		46787815	46789043	1229	-0.755084	2.43127	0.00015572	0.00965514	475	430	441	248	348	326	449	792	533	843	611	588	777	616
MT1A	chr16	ENSG00000205362		56638666	56750276	418	-2.17762	0.420812	0.000156533	0.00967404	17	26	20	8	36	176	20	602	82	232	145	90	178	218
RP11-796E2.4	chr12	ENSG00000245904		92145573	92189660	7589	-0.927217	2.42405	0.000157536	0.00970455	382	326	383	308	249	190	713	683	474	703	706	729	756	810
RPL7P3	chr20	ENSG00000226094		62572671	62573384	714	1.47066	-0.543568	0.000163094	0.0100145	99	95	118	55	106	108	78	76	54	40	57	12	7	14
RHOBTB1	chr10	ENSG00000072422		60869438	61001440	4841	0.786566	4.75983	0.000164902	0.010093	5532	3473	3712	2763	2692	1932	3224	1786	2563	3116	1159	1448	1373	2865
RP11-211G3.2	chr3	ENSG00000223401		187743686	187745420	536	-1.18211	0.372347	0.000172605	0.010503	83	33	136	63	41	83	93	204	80	241	184	146	183	204
SERTM1	chr13	ENSG00000180440		36673912	36697839	3207	1.80508	1.663	0.000172705	0.010503	1177	953	641	70	136	101	342	233	122	145	210	59	115	116
S1PR4	chr19	ENSG00000125910		3172346	3180332	1664	-1.52502	-0.393397	0.000179498	0.0108582	31	44	29	8	34	31	92	166	49	64	70	75	125	208
THSD7B	chr2	ENSG00000144229		136765545	137677717	6761	-1.78908	1.77225	0.000180111	0.0108582	74	79	381	115	212	67	107	489	271	245	125	550	407	1465
SLC10A6	chr4	ENSG00000145283		86823468	86849263	1502	-1.59058	-0.102835	0.000180305	0.0108582	39	36	64	23	9	54	90	229	32	88	184	108	113	189
SSC5D	chr19	ENSG00000179954		55488404	55519098	7314	-0.592721	6.98207	0.000180828	0.0108582	11150	9886	11174	4637	10038	9657	12500	20778	20903	17154	15124	11489	13215	10561
SLC11A1	chr2	ENSG00000018280		218382029	218396894	8676	-1.45526	1.36084	0.00018168	0.0108751	102	97	112	81	92	218	219	1114	180	266	336	136	247	388
GPR132	chr14	ENSG00000183484		105049389	105065445	4200	-1.16192	0.454676	0.000188089	0.0112234	96	72	92	48	76	60	133	376	90	117	221	153	174	170
EVI2B	chr17	ENSG00000185862		31303766	31314112	2072	-1.06379	2.28824	0.00018987	0.0112943	380	316	350	191	228	241	460	1014	227	501	747	520	838	699
CSF3	chr17	ENSG00000108342		40015361	40017813	2220	-4.49491	1.36079	0.000193811	0.0114694	0	3	0	2	0	123	2	2121	81	784	98	98	354	97
MUSK	chr9	ENSG00000030304		110668771	110801579	4182	-1.49612	0.484735	0.00019402	0.0114694	92	82	125	26	26	62	86	184	41	169	232	196	345	218
TMCC3	chr12	ENSG00000057704		94567124	94650562	6515	-0.816586	4.08988	0.000196303	0.0115641	1526	1036	1537	707	1260	769	1701	1396	1509	1842	2384	2123	2742	2899
RASIP1	chr19	ENSG00000105538		48720587	48740721	4149	-0.722317	4.15195	0.000196835	0.0115641	1900	1195	1746	1198	1052	774	1215	2471	1883	1990	1915	2152	2826	2157
CTD-2033D15.1	chr15	ENSG00000259279		39593580	39594231	281	-1.65566	4.15812	0.000198884	0.0116485	1102	637	1644	206	473	1106	770	7772	707	5243	2831	697	1462	1318
CPNE6	chr14	ENSG00000100884		24070837	24078100	5996	-1.23534	1.84981	0.000199585	0.0116537	302	96	236	154	145	315	197	190	939	321	580	482	709	311
B3GNT5	chr3	ENSG00000176597		183253244	183298504	8140	-0.868083	3.17761	0.000202481	0.0117301	730	433	625	450	681	536	937	2371	733	1650	914	740	1000	980
IGSF21	chr1	ENSG00000117154		18107746	18378483	3085	-1.09435	-0.138049	0.000202616	0.0117301	53	53	58	52	65	35	65	158	50	122	128	125	105	152
TGM1	chr14	ENSG00000092295		24249114	24264432	3735	1.79086	0.546857	0.00020319	0.0117301	337	565	222	110	124	47	75	61	72	63	157	26	36	46
GALNT15	chr3	ENSG00000131386		16174649	16231992	5676	-1.39323	3.96137	0.000203358	0.0117301	1735	352	692	854	559	627	1116	2688	314	1535	3037	1652	3375	2745
HERPUD1	chr16	ENSG00000051108		56932048	56944863	5155	-0.506223	6.04615	0.000208525	0.0119918	5728	5197	4938	4321	5009	4472	7310	7115	7640	8842	7524	6102	7872	9522
SOX2	chr3	ENSG00000181449		181711924	181714436	2513	-0.960649	1.56956	0.000210525	0.0120634	274	137	269	115	193	88	332	294	572	460	427	378	405	237
C6orf141	chr6	ENSG00000197261		49550646	49561907	2940	1.04552	0.190651	0.000211038	0.0120634	162	75	209	164	120	97	202	72	80	102	102	39	54	76
PLK2	chr5	ENSG00000145632		58453982	58460260	4768	0.678738	3.96295	0.000215854	0.0123017	2101	1799	2513	1241	1816	1223	2459	1359	1207	1427	1220	617	1513	1175
N6AMT1	chr21	ENSG00000156239		28872191	28885371	4865	0.649908	3.60169	0.000218051	0.0123898	2038	1203	1553	1229	1425	1219	1329	879	1055	1211	1063	798	618	1088
IL15RA	chr10	ENSG00000134470		5937569	5978187	3740	-0.898585	3.16967	0.000222817	0.012623	690	634	798	443	388	454	883	1146	628	1012	1019	1122	1324	1785
BHLHE40-AS1	chr3	ENSG00000235831		4896809	4979961	2717	-1.20602	1.14524	0.00022394	0.0126319	128	142	145	69	91	152	171	772	229	449	250	123	254	157
TNFSF8	chr9	ENSG00000106952		114893343	114930595	2906	-1.3995	0.221595	0.000224302	0.0126319	60	76	84	40	22	49	100	236	38	126	153	152	259	175
EBF1	chr5	ENSG00000164330		158695916	159099761	6178	-0.92712	4.04595	0.000225789	0.0126782	1592	983	1709	720	680	752	1432	2232	958	2010	2113	1884	3380	2309
EGR2	chr10	ENSG00000122877		62811996	62919900	3689	-2.0524	3.51273	0.000226694	0.0126915	97	628	645	23	51	904	618	2882	773	2362	2619	785	1401	2216
S100A9	chr1	ENSG00000163220		153357854	153361027	577	-2.82814	3.66394	0.000232128	0.0129576	70	497	179	106	13	834	294	3451	21	754	942	1067	2982	5728
APCDD1L	chr20	ENSG00000198768		58459101	58515131	3942	-1.50761	1.05665	0.000233582	0.0130007	187	88	144	49	63	88	129	66	240	160	157	330	483	613
FAM13B	chr5	ENSG00000031003		137937960	138051961	6808	0.555739	6.31495	0.000234722	0.0130261	11937	7894	8523	6581	8415	6875	15221	5030	6920	8733	7829	5083	5362	6857
CHSY1	chr15	ENSG00000131873		101175723	101251932	5555	-0.605741	4.73839	0.000236651	0.013061	2581	1868	2465	1366	1781	1712	2729	4227	2081	4135	2753	2965	3489	3030
FZD8	chr10	ENSG00000177283		35638249	35642278	4030	0.604711	4.09702	0.000236725	0.013061	1774	1691	2653	1468	2522	1778	2012	1460	1666	1459	1031	1182	1421	1388
MYRF	chr11	ENSG00000124920		61752642	61788518	10680	1.60802	2.57481	0.000237665	0.013075	1730	1957	1220	256	196	221	530	258	421	293	442	187	179	313
USP32P2	chr17	ENSG00000233327		18511262	18525930	6442	1.02166	0.919553	0.000238497	0.013083	290	185	227	276	173	320	176	156	159	173	156	57	96	99
FAM46B	chr1	ENSG00000158246		27005020	27012836	2368	-1.185	5.95694	0.000240909	0.0131773	2774	3805	1132	2377	5416	3952	6198	7396	13192	6012	9186	13592	8281	2519
JRK	chr8	ENSG00000234616		142657460	142681968	11229	0.545738	4.57929	0.000243846	0.0132997	3271	2392	2960	2228	2751	2547	2987	1928	2902	2428	2036	1155	1525	2022
ADCY2	chr5	ENSG00000078295		7396208	7830081	17538	-0.738981	4.60034	0.000247106	0.013439	2380	1095	1784	1163	1426	2105	2527	2028	4265	3427	3045	3489	3480	1679
PNPLA2	chr11	ENSG00000177666		818902	825573	3843	-0.50171	5.88628	0.000248132	0.0134496	5132	3036	5129	3957	4898	4358	6907	9386	8195	7169	6770	5267	5997	6567
MTUS2	chr13	ENSG00000132938		28820348	29505947	8445	0.756361	5.04848	0.000248713	0.0134496	4727	2768	5422	3267	5787	3088	2955	2916	3610	4190	1417	2341	1826	1627
VMP1	chr17	ENSG00000062716		59707192	59842255	6916	-0.948476	5.71064	0.000251062	0.0135382	3522	3321	3367	2156	2660	4017	5306	14656	3733	10808	8553	3172	5104	4023
PRKG2	chr4	ENSG00000138669		81087370	81215117	5116	-2.07602	0.468134	0.000252577	0.0135814	81	34	103	24	33	33	58	75	28	401	43	90	740	151
UAP1	chr1	ENSG00000117143		162561506	162599842	3437	-0.701215	5.47958	0.000258067	0.0138375	3642	3670	3625	1933	2497	3402	4323	8212	3776	6268	3834	4079	7574	5165
IL2RG	chrX	ENSG00000147168		71107404	71112108	2760	-1.21897	1.56608	0.000259908	0.0138727	176	205	235	61	126	152	267	727	126	291	355	433	492	409
ADCYAP1	chr18	ENSG00000141433		904943	912172	3805	-1.14234	1.8717	0.000260181	0.0138727	392	154	221	139	163	155	369	747	266	693	594	137	477	661
INMT	chr7	ENSG00000241644		30697985	30757602	3376	0.654123	6.67837	0.000261911	0.0139259	11667	13864	9720	7240	19012	10575	12030	8119	9489	9358	6957	8695	8282	5428
BMP4	chr14	ENSG00000125378		53949736	53958761	3082	-0.861714	4.63653	0.000264419	0.0140201	2303	1250	1911	1509	1472	1390	2198	1468	2730	2491	3276	3012	3256	5755
CTD-2026K11.6	chr15	ENSG00000203392		75678548	75680752	2205	-1.26918	1.63832	0.000268198	0.0141809	163	88	366	130	102	237	134	905	282	623	461	169	264	458
PPL	chr16	ENSG00000118898		4882507	4960741	7686	-0.984048	6.0775	0.000272534	0.0143703	4775	5308	3555	1699	3492	3456	9481	7522	8808	8730	4724	5771	16534	10487
TCF21	chr6	ENSG00000118526		133889138	133895553	4551	-0.69617	4.92961	0.000274382	0.0144204	2444	2616	2790	1713	1900	973	3528	3328	3159	4145	3716	3779	3969	4202
ZNF607	chr19	ENSG00000198182		37696363	37719790	4740	0.685508	3.20427	0.000274999	0.0144204	1341	735	1181	955	1077	968	1473	652	1167	887	828	475	498	592
NR4A1	chr12	ENSG00000123358		52022832	52059507	7295	-2.49359	9.00499	0.000278928	0.0145699	6960	2517	76437	492	1546	13447	8803	191189	49567	175051	74262	26225	65787	61598
CXCR1	chr2	ENSG00000163464		218162845	218166995	2488	-3.39793	0.870065	0.000279381	0.0145699	0	35	26	12	4	97	24	875	0	48	179	138	271	751
CTC-558O2.1	chr5	ENSG00000254042		168706567	168720884	3478	-0.838635	2.69312	0.000280727	0.0145809	641	565	522	274	275	387	477	885	603	722	984	727	904	921
MT-TG	chrM	ENSG00000210164		9991	10058	68	0.860141	3.04755	0.000281123	0.0145809	832	659	2019	828	1103	781	991	641	769	775	655	399	316	663
FUT4	chr11	ENSG00000196371		94543840	94549898	6059	-0.802744	3.5416	0.000285514	0.0147684	998	822	860	615	746	580	1172	897	1126	1590	1455	1539	1207	2419
CTD-2186M15.3	chr5	ENSG00000272086		32174471	32175272	802	-1.18109	1.12638	0.000286698	0.0147894	87	90	148	147	139	98	177	194	171	253	223	348	228	631
KIAA0040	chr1	ENSG00000235750		175156987	175192999	4783	-0.66097	4.89898	0.000287631	0.0147975	3556	2272	2279	1186	1589	2320	2650	4528	2926	3395	3608	4067	3782	3156
C5AR2	chr19	ENSG00000134830		47332147	47347327	6802	-0.944467	1.18961	0.000289724	0.0148649	146	118	191	144	116	151	170	465	189	290	322	169	280	380
TRIM63	chr1	ENSG00000158022		26051304	26068436	2573	-2.69923	-0.522318	0.000297798	0.0152381	2	28	41	15	0	14	19	128	15	25	18	81	106	410
DUSP4	chr8	ENSG00000120875		29333064	29350668	7257	-1.14695	1.69794	0.000300995	0.0153604	174	279	266	74	192	159	218	662	376	475	408	643	424	129
SIGLEC10	chr19	ENSG00000142512		51410021	51417803	3667	-1.20857	-0.179808	0.000314027	0.0159826	42	49	51	27	59	66	56	203	47	94	130	97	82	184
GALNT9	chr12	ENSG00000182870		132196372	132329349	6969	1.31279	1.47173	0.000320037	0.0162451	723	573	469	236	275	176	212	149	199	193	150	49	79	314
CTD-2370N5.3	chr17	ENSG00000265118		31305213	31318831	1242	-1.09105	1.46701	0.000321567	0.0162793	236	192	202	99	112	120	249	563	128	304	365	319	518	382
FBXL22	chr15	ENSG00000197361		63597353	63602428	3614	0.733729	5.84772	0.000329403	0.0166318	5524	7564	5085	6394	8607	6921	7401	6018	8201	4706	4297	2641	2958	2743
SNAI1	chr20	ENSG00000124216		49982999	49988886	1686	-1.11044	2.06414	0.000332193	0.0167139	132	132	249	204	300	343	419	1290	492	497	369	442	376	586
ANPEP	chr15	ENSG00000166825		89784889	89815401	4871	-1.49497	1.34748	0.000332785	0.0167139	150	193	141	48	19	215	115	452	117	320	336	367	511	453
TNFRSF10C	chr8	ENSG00000173535		23084355	23117437	2625	-1.63767	-0.0241909	0.000338181	0.0169045	40	46	49	19	30	68	66	317	15	74	140	86	127	247
IL2RA	chr10	ENSG00000134460		6010689	6062325	3176	-1.62656	0.395331	0.000338355	0.0169045	39	103	120	47	12	23	84	166	52	122	332	216	207	231
NFAM1	chr22	ENSG00000235568		42380410	42432395	5817	-1.3115	1.7521	0.000341219	0.0170029	185	247	287	79	101	153	270	790	98	319	471	405	574	619
FGR	chr1	ENSG00000000938		27612064	27635277	3474	-1.03507	2.11739	0.000342156	0.0170051	250	299	184	224	209	378	334	1052	258	480	625	435	568	636
MIR29C	chr1	ENSG00000275668		207801845	207801956	112	1.49204	-0.169555	0.000353075	0.0175021	122	51	128	103	125	193	140	88	34	88	83	10	13	21
SNAI2	chr8	ENSG00000019549		48917690	48921740	2282	-1.14839	3.23599	0.00035486	0.0175096	672	622	950	382	337	254	826	650	678	1070	1122	1222	1412	2660
RP11-155G14.6	chr7	ENSG00000240758		128455937	128469197	662	-0.947229	0.756935	0.000355067	0.0175096	104	91	110	114	94	121	124	283	196	305	142	161	149	331
KIAA1161	chr9	ENSG00000164976		34366670	34376853	6398	-0.886586	6.78795	0.00035797	0.0176071	4851	5073	5513	4356	11861	10412	10229	11148	15096	10584	19822	19426	10848	12202
GRN	chr17	ENSG00000030582		44345246	44353102	3520	-0.561076	7.28808	0.00036775	0.0180416	13608	10779	16193	9248	11476	9172	15686	17995	16976	16099	16198	19479	19533	23033
FAM19A2	chr12	ENSG00000198673		61708259	62279150	9260	-1.16511	0.445368	0.000372708	0.0182378	93	51	109	46	61	45	182	123	205	152	130	315	221	130
MGAT3	chr22	ENSG00000128268		39457344	39492194	5457	0.931028	2.87624	0.000374432	0.0182752	882	1293	1249	849	837	415	884	586	469	471	510	303	375	832
CDH1	chr16	ENSG00000039068		68737225	68835548	6177	1.37558	0.91963	0.000380059	0.0184878	350	626	263	69	125	121	276	77	156	166	95	77	130	52
RUNX3	chr1	ENSG00000020633		24899511	24965121	4523	-1.24156	1.20292	0.00038073	0.0184878	180	178	116	45	98	118	202	532	84	249	269	390	399	279
EBI3	chr19	ENSG00000105246		4229498	4237531	1284	-1.10932	-0.144795	0.000384342	0.0185889	91	33	71	54	51	27	56	159	70	105	194	118	82	114
RP11-244F12.3	chr15	ENSG00000259498		63046034	63049387	3354	0.903691	3.85219	0.00038513	0.0185889	2731	1484	1480	1249	1386	2133	2368	642	710	1346	2097	642	876	778
SESN1	chr6	ENSG00000080546		108986437	109094819	5121	-0.611533	5.51982	0.00038613	0.0185889	4448	2910	3120	3465	3525	2306	4867	5367	4102	6663	5012	5437	4381	7841
CCDC146	chr7	ENSG00000135205		77122434	77329533	4457	0.67591	6.35098	0.000386719	0.0185889	10593	8548	9036	9171	12791	6517	10856	7271	10128	9611	5424	4128	2924	6458
NT5DC3	chr12	ENSG00000111696		103770453	103841197	8722	-1.09009	6.16185	0.00039648	0.01901	6142	4115	1728	2952	3526	4693	8408	7273	11118	13640	20636	8481	5347	3249
GBA	chr1	ENSG00000177628		155234452	155244699	3648	-0.569769	4.11798	0.00040174	0.0192139	1564	1217	1701	924	1141	1149	1866	2234	1886	2101	1961	1814	1916	2621
CSF1R	chr5	ENSG00000182578		150053291	150113372	5151	-0.968596	5.40627	0.00040967	0.019544	3558	3114	4573	1582	1427	1654	3963	6009	2219	3868	6536	5332	7479	6844
CLDN5	chr22	ENSG00000184113		19523024	19527545	3429	-1.06402	4.82307	0.000410871	0.0195523	1468	1787	2227	2019	1433	813	2560	1818	2550	2271	3207	3247	6270	6547
KIFC3	chr16	ENSG00000140859		57758217	57863053	9600	0.591471	4.817	0.000432131	0.0204956	3876	3978	3223	2926	3671	2056	2866	3145	2622	2763	2274	1659	1956	1702
AVPI1	chr10	ENSG00000119986		97677424	97687323	1457	-1.26121	5.16196	0.000432846	0.0204956	1504	1734	1797	1647	2879	2278	2182	4758	3174	4390	2195	2258	2523	15664
ZNF331	chr19	ENSG00000130844		53520981	53580269	7728	-0.983328	4.8653	0.000438698	0.0207211	2120	1228	2218	1486	1941	2100	2151	6583	2429	6843	3216	1232	1731	6084
ELMO1	chr7	ENSG00000155849		36854361	37449249	9570	-0.739788	3.8209	0.000455222	0.0214484	1270	951	1322	595	766	947	1420	2141	1224	1456	1465	1972	2443	1496
MIR145	chr5	ENSG00000276365		149430646	149430733	88	1.61516	2.76391	0.000457116	0.0214845	1243	681	2047	787	667	827	674	452	535	421	831	35	91	96
HLA-DRB1	chr6	ENSG00000196126		32552990	32589848	1304	-0.892766	6.13793	0.000473931	0.0221837	4318	5096	5513	2885	4878	4911	5692	7691	4274	5873	9246	8475	17481	9057
BNC1	chr15	ENSG00000169594		83255903	83284716	4797	3.43948	1.7473	0.000475362	0.0221837	1548	1422	783	64	20	6	430	0	7	22	203	14	34	98
DIAPH3	chr13	ENSG00000139734		59665583	60163987	7259	2.09831	0.783465	0.00047549	0.0221837	129	1098	45	125	207	65	49	63	78	105	85	67	44	24
GPC6	chr13	ENSG00000183098		93226842	94407401	6468	-0.723803	5.69293	0.000484517	0.0225496	6076	4223	3406	1541	3357	3185	5284	4237	6382	6457	5066	7486	8463	6581
KLK7	chr19	ENSG00000169035		50976482	50984099	2434	1.35652	-0.450756	0.000493798	0.0229255	150	139	168	58	40	37	114	71	58	58	48	24	10	24
MESDC1	chr15	ENSG00000140406		81000944	81005788	4845	-0.661648	4.42001	0.000495287	0.0229387	2223	1647	2172	940	1251	1070	2143	2962	2004	2677	2058	2231	3324	3044
FAM182A	chr20	ENSG00000125804		26054655	26086917	5787	1.1775	-0.187195	0.000496688	0.0229477	93	33	178	65	159	118	180	55	57	109	23	47	45	46
LRRN4	chr20	ENSG00000125872		6040778	6054049	2692	2.38789	0.964338	0.000505852	0.0233145	734	921	294	35	66	22	136	22	23	43	175	43	19	98
DIAPH2	chrX	ENSG00000147202		96684663	97604997	9550	-0.59363	5.61145	0.000511382	0.0235125	4150	3057	4461	2046	4425	3407	5277	5782	4188	6705	5152	5125	5780	8340
MUSTN1	chr3	ENSG00000272573		52833114	52835219	902	-0.88341	2.262	0.000517167	0.0237211	402	210	400	283	252	275	480	633	421	461	593	689	982	475
CDKN1C	chr11	ENSG00000129757		2883213	2885881	2586	-0.658612	4.77232	0.00051892	0.0237243	2387	1552	2557	1941	2290	1302	2323	3058	3043	3655	2158	2696	3603	5199
LEF1	chr4	ENSG00000138795		108047545	108168956	5361	-1.19288	0.44918	0.000519729	0.0237243	54	83	94	64	69	102	75	256	107	94	143	198	355	126
TOB1	chr17	ENSG00000141232		50862223	50867978	2521	-0.596346	6.58365	0.000528787	0.0240801	8807	4499	12273	4738	6246	5417	11214	10487	12545	18373	11402	8593	10687	10783
USP2	chr11	ENSG00000036672		119355215	119381726	4538	-1.03259	4.314	0.000540171	0.0245398	1550	1030	1540	956	1126	987	1758	3609	2114	2744	1014	1257	1631	6432
GFOD1	chr6	ENSG00000145990		13357830	13487662	10686	-0.759051	6.23465	0.000544306	0.0246687	6146	3040	3926	3927	5194	8179	7431	13798	7339	14297	10249	5101	6312	10973
LIPE-AS1	chr19	ENSG00000213904		42397128	42652355	4208	-1.03351	2.80636	0.000554796	0.0250844	457	377	643	353	335	283	702	674	496	876	629	787	856	2113
TFPI	chr2	ENSG00000003436		187464230	187565760	11714	-0.77794	5.25484	0.000562087	0.0253538	5218	1939	2697	1529	2357	2008	3994	4550	2716	4432	5382	3919	4662	7662
SERTAD1	chr19	ENSG00000197019		40421592	40426025	2114	-0.976038	4.46326	0.00057663	0.0259483	1150	942	2292	640	1243	1668	2360	5617	1103	4711	2371	1885	2344	2934
KRT7	chr12	ENSG00000135480		52232520	52252186	4093	2.04511	1.02209	0.000585196	0.0262717	459	1142	112	133	81	34	140	132	40	83	154	71	28	47
ITLN1	chr1	ENSG00000179914		160876539	160885170	1483	3.44336	5.34886	0.000590952	0.0264677	9117	17967	9968	1731	1635	10	11208	11	3	733	1333	79	690	1817
GPX3	chr5	ENSG00000211445		151020438	151028993	3163	-0.829776	7.54172	0.000594236	0.0265393	23952	7532	10963	7640	15517	8539	20334	18103	12923	26999	18375	28984	28526	30243
LRRC25	chr19	ENSG00000175489		18391144	18397617	2415	-1.26283	1.82704	0.00059534	0.0265393	273	316	282	59	106	139	258	411	142	390	630	573	452	783
C19orf38	chr19	ENSG00000214212		10836575	10869790	1565	-1.12908	-0.673851	0.000598724	0.0265845	25	42	44	24	31	34	58	113	56	47	82	47	97	135
ADRA2B	chr2	ENSG00000274286		96112875	96116245	3371	-0.939422	1.34188	0.000599147	0.0265845	157	109	152	235	147	99	254	418	432	291	481	230	297	204
PRR16	chr5	ENSG00000184838		120464278	120687332	2274	-0.859117	1.50337	0.000602676	0.0266789	211	159	200	163	171	145	322	285	333	327	387	372	570	243
SELE	chr1	ENSG00000007908		169722641	169764705	4585	-2.64854	4.24837	0.000605692	0.0267502	130	209	147	34	104	2505	110	8789	220	3771	1822	2528	4826	1197
MIR3074	chr9	ENSG00000207617		95086012	95086096	85	1.12665	0.212767	0.000613896	0.0270498	186	110	156	187	163	98	143	87	127	117	105	29	37	28
ARRDC3	chr5	ENSG00000113369		91368724	91383359	4934	-0.604622	6.8731	0.000620614	0.0272827	7467	10031	5514	5957	10529	11005	11680	13714	15525	20361	13206	10064	13873	14397
SHISA3	chr4	ENSG00000178343		42397839	42402487	1971	-1.34449	4.5473	0.00062512	0.0274174	2172	2128	1451	512	639	1108	930	1821	1335	2305	3312	4146	8150	1425
CCNH	chr5	ENSG00000134480		87391494	87413019	4660	-0.501702	4.19812	0.000628	0.0274804	1818	1087	1518	1134	1570	1342	1878	2801	2315	2926	1831	1710	2147	1662
WISP2	chr20	ENSG00000064205		44714844	44728509	4981	-1.54046	4.18194	0.000632031	0.027576	1112	724	1504	305	512	825	1557	2607	143	2297	1708	2022	3649	5859
C1QTNF1	chr17	ENSG00000173918		79022814	79049788	4854	-0.95697	5.45107	0.000633082	0.027576	3278	2971	3495	1406	2344	3481	3216	3809	4696	4243	5088	11037	7773	2446
FOLR2	chr11	ENSG00000165457		72216601	72221950	1416	-1.08486	4.32482	0.000636537	0.0276632	1426	1537	1809	906	530	700	1898	2376	821	1699	2847	3060	3780	3767
CPNE4	chr3	ENSG00000196353		131533555	132285410	6427	-1.31195	0.276875	0.000641472	0.0276744	50	40	112	63	34	91	66	143	91	102	113	226	357	116
CCL18	chr17	ENSG00000275385		36064280	36072032	1397	-2.49135	0.713728	0.000641701	0.0276744	78	82	8	6	4	120	22	114	16	127	510	634	306	95
PCSK5	chr9	ENSG00000099139		75890644	76362339	12705	-0.745961	3.96191	0.000642964	0.0276744	1533	1539	1279	677	692	732	1509	1913	1277	2364	2047	1701	2623	1714
PPP1R10	chr6	ENSG00000204569		30600400	30618612	5215	-0.570861	6.03165	0.000643406	0.0276744	4573	4848	5978	3152	5076	6219	5540	11050	12257	8244	7114	6089	5635	5969
TRAF5	chr1	ENSG00000082512		211326615	211374946	9022	0.605987	4.96401	0.000644065	0.0276744	4484	3534	3409	3060	3729	3602	3362	3270	3157	3739	2870	1168	1630	2186
VTN	chr17	ENSG00000109072		28367276	28373091	2427	1.29069	-0.258823	0.000661682	0.0283351	176	208	179	45	66	52	59	59	66	48	64	21	28	54
MFAP5	chr12	ENSG00000197614		8637346	8662888	3876	-1.33291	6.32537	0.000662418	0.0283351	6165	6562	6570	1463	1910	3813	4777	8514	2216	7719	8759	14120	25098	10300
MS4A7	chr11	ENSG00000166927		60378482	60395951	4348	-1.00461	3.37422	0.000666787	0.028403	1095	753	626	384	361	596	929	1844	409	1362	2000	1704	1133	1085
CD8A	chr2	ENSG00000153563		86784610	86808396	3634	-1.43516	1.74308	0.000666989	0.028403	207	196	160	18	145	83	497	758	220	410	362	826	402	357
MIR10A	chr17	ENSG00000257178		48579630	48582259	2630	1.12089	0.600486	0.000668583	0.0284073	260	191	222	178	147	220	147	80	178	129	153	23	75	54
THBS1	chr15	ENSG00000137801		39581079	39599466	9158	-1.53532	8.68638	0.000680441	0.0288467	27275	15691	40687	5143	9854	28499	18771	178628	15277	121777	62107	15623	31864	28968
GOLPH3	chr5	ENSG00000113384		32124704	32174350	2785	-0.454856	6.78034	0.000689243	0.0291253	10473	7374	8510	7307	9435	8088	11744	11849	12444	14268	11349	12869	11303	15131
RCAN1	chr21	ENSG00000159200		34513142	34615142	6990	-0.823794	5.73195	0.000690071	0.0291253	3675	3720	3475	2169	3255	4891	4689	15672	4634	10165	5714	3748	4755	4675
TRDC	chr14	ENSG00000211829		22422546	22465787	1141	1.6679	0.643005	0.000692218	0.0291513	306	404	350	35	54	53	466	72	31	50	56	59	130	104
MIR145	chr5	ENSG00000269936		149430286	149432834	2549	1.50493	7.93836	0.000695889	0.0292412	44621	25253	67814	30722	24366	30685	20543	20636	22137	17137	27273	1489	2861	3688
RP11-613D13.8	chr11	ENSG00000244953		43943787	43947206	2045	-1.37081	3.97475	0.000702612	0.0294587	772	812	1134	564	1081	695	857	4983	967	3732	945	480	670	4659
MIDN	chr19	ENSG00000167470		1248553	1259140	4492	-1.17184	6.0031	0.00070606	0.0295381	3343	2900	6515	1298	3098	5973	3636	24629	5069	15044	6524	4765	5091	4200
RP11-872D17.8	chr11	ENSG00000254979		57387365	57424059	2242	-0.62278	4.18392	0.000709788	0.029629	2005	1361	1960	1109	1030	735	1592	2433	2201	2545	1841	1651	2353	2547
ACKR1	chr1	ENSG00000213088		159203307	159206500	2106	-0.973068	5.47163	0.000722426	0.0300905	2870	3334	2713	2498	2453	2457	3769	7973	1533	4477	5507	7778	9255	3484
SERPINA1	chr14	ENSG00000197249		94376747	94390693	4902	-1.53969	1.84997	0.000727057	0.0302173	94	350	148	53	83	231	266	1028	101	342	397	320	460	1035
RASGEF1B	chr4	ENSG00000138670		81426393	82044244	9765	-0.805361	3.00842	0.000730587	0.0302979	642	473	689	283	506	656	757	1853	770	1544	1061	507	895	755
TNXB	chr6	ENSG00000168477		32041154	32115334	15623	-1.12277	7.86659	0.000733016	0.0303325	16505	23480	19294	4694	5083	11037	21007	32541	15191	21400	28709	29451	62616	27984
ZFP30	chr19	ENSG00000120784		37613749	37692337	7705	0.544763	3.79509	0.000740389	0.0305712	2172	1309	1446	1297	1573	1420	1966	990	1519	1561	1252	798	1061	920
MT-TD	chrM	ENSG00000210154		7518	7585	68	0.954	0.113216	0.000745639	0.0306532	132	104	273	76	97	150	121	65	75	93	88	60	69	63
SEMA3E	chr7	ENSG00000170381		83363906	83649010	6748	-1.16675	3.34892	0.000747105	0.0306532	1183	464	932	248	252	499	854	662	646	1079	1407	1917	2440	1321
SSH2	chr17	ENSG00000141298		29625938	29930276	12608	-0.647965	4.24813	0.000747208	0.0306532	1595	1182	1664	942	1150	1484	2113	2583	1576	1898	3283	1901	2349	2505
EPHB3	chr3	ENSG00000182580		184561784	184582409	4532	0.706209	3.50184	0.000762528	0.0312145	1395	1102	2149	1113	1339	951	1472	986	1508	949	522	544	710	989
HHEX	chr10	ENSG00000152804		92689951	92695646	2525	0.817883	2.09688	0.000765171	0.0312554	639	447	699	409	463	407	643	208	413	196	320	282	457	267
EPS8L1	chr19	ENSG00000131037		55072020	55087923	5341	1.52956	0.393857	0.000767557	0.0312858	332	417	301	63	51	45	98	69	37	63	89	58	64	82
FZD5	chr2	ENSG00000163251		207762586	207769563	6708	-0.770268	6.04131	0.000769725	0.0313071	4212	2411	2892	4505	3403	6591	8990	9551	10902	11106	9493	7518	6400	4709
DOK7	chr4	ENSG00000175920		3463311	3501473	4031	1.68855	0.942127	0.000774179	0.0313966	164	527	306	366	118	229	126	227	100	36	47	38	16	179
CTD-2033D15.3	chr15	ENSG00000278621		39588357	39588882	526	-1.60786	3.57301	0.000776148	0.0313966	868	429	1022	112	200	887	543	4771	418	3616	2186	454	966	816
PER2	chr2	ENSG00000132326		238244038	238290102	6877	-0.922947	5.30866	0.000776875	0.0313966	4101	1323	1253	2210	3445	3503	2590	7484	7968	9666	2363	2519	4457	3972
JADE1	chr4	ENSG00000077684		128809623	128875224	9129	-0.557655	6.15579	0.000779067	0.0314185	7097	3909	3859	4648	6739	5375	7579	7734	9643	9847	10757	7338	5428	9425
RP11-247A12.2	chr9	ENSG00000204055		129176771	129210548	2288	0.77532	2.28172	0.000781806	0.0314623	651	500	706	270	689	660	708	550	430	550	266	220	330	251
AP001505.10	chr21	ENSG00000276529		44978832	44979274	443	0.964701	0.565063	0.000791323	0.0317388	180	211	247	181	197	107	165	94	114	100	54	88	77	169
AP000473.8	chr21	ENSG00000270093		16643529	16645065	1537	1.38489	0.144009	0.00079201	0.0317388	169	162	219	152	55	99	207	75	48	135	73	13	12	87
MME	chr3	ENSG00000196549		155024124	155183729	9620	-1.81038	1.11342	0.000801925	0.0320686	234	53	104	54	48	80	95	294	95	105	89	159	187	1309
SLC7A8	chr14	ENSG00000092068		23125295	23183674	5991	-0.924021	4.13519	0.000806421	0.0321808	1299	1235	1399	971	1317	819	1097	4131	1091	2334	1621	1562	1215	4206
FYB	chr5	ENSG00000082074		39105236	39274528	6100	-1.01824	2.04794	0.000819582	0.0326375	343	365	339	126	172	198	318	975	185	526	598	462	587	512
INPP5D	chr2	ENSG00000168918		233059967	233207903	8681	-0.812504	3.17147	0.000823626	0.0327301	789	708	860	431	434	451	781	1732	576	1004	1388	791	1311	1190
RP11-1100L3.8	chr12	ENSG00000259884		52058459	52059503	915	-2.27057	7.00913	0.0008272	0.0328036	1829	749	21963	134	502	3919	2287	46896	11861	41594	17394	6671	15738	16862
ADAMTSL3	chr15	ENSG00000156218		83654086	84039842	9754	-0.599472	6.10725	0.000835797	0.0330757	7207	5653	5607	3942	5004	3931	5862	7131	6218	8458	7139	6858	9281	12623
GLULP4	chr9	ENSG00000178723		34917175	34918296	1122	-1.32739	1.32507	0.000840067	0.0331757	95	140	165	155	65	65	280	214	151	192	228	418	408	772
AC012146.7	chr17	ENSG00000234327		5111468	5115004	2006	1.31259	0.993406	0.00084275	0.0332127	497	110	147	117	146	700	163	139	178	130	110	99	83	76
TARID	chr6	ENSG00000227954		133502252	133891936	3783	-0.706964	2.80989	0.000846904	0.0333075	601	583	593	395	471	242	754	791	754	938	917	778	884	1009
IMPDH1P10	chr2	ENSG00000232133		201137516	201140027	1542	-0.743392	1.20343	0.000872565	0.0342459	239	133	182	105	154	168	185	392	281	413	310	188	263	208
CBX8	chr17	ENSG00000141570		79792132	79801683	4164	0.890656	1.67933	0.000881147	0.0344353	319	390	388	402	565	320	348	400	275	301	106	162	208	164
HSD11B2	chr16	ENSG00000176387		67430652	67437553	2674	-1.01219	1.21809	0.000882477	0.0344353	215	124	236	68	86	105	240	264	594	152	230	280	359	295
COL6A2	chr21	ENSG00000142173		46098097	46132849	5386	-0.460866	10.5356	0.000884332	0.0344353	112972	122673	125883	86900	138648	109061	146601	186313	212332	159207	160505	143006	187523	164805
RP11-834C11.4	chr12	ENSG00000250742		54126098	54132843	1369	0.576386	4.50981	0.000884627	0.0344353	2553	2556	3422	2212	2712	2110	2745	1732	2770	1790	1406	1283	1539	2490
RP11-295K3.1	chr11	ENSG00000250644		1747806	1759051	997	-0.461114	6.35277	0.000900019	0.034963	7532	5918	8259	4569	6784	5411	8501	9638	8754	9544	8534	8893	9286	11590
MUC4	chr3	ENSG00000145113		195746765	195812277	21325	1.91257	-0.244944	0.000906837	0.0351561	164	87	121	172	66	186	47	134	39	43	21	1	5	18
CD93	chr20	ENSG00000125810		23079349	23086340	6708	-0.911858	5.97184	0.000918531	0.0355371	4513	4651	5711	3046	2483	3933	5131	11159	2347	7225	9336	8139	12788	5369
PVRL2	chr19	ENSG00000130202		44846175	44889228	3747	-0.512573	4.81861	0.000922815	0.0356304	2637	2168	2886	1310	2385	2144	2255	4896	3419	3475	2748	2852	3303	2825
FBLN2	chr3	ENSG00000163520		13549131	13638422	4812	-1.1596	7.37534	0.000925376	0.035657	11998	14818	13932	4659	3550	7808	13594	22621	7308	13748	14516	21496	46159	28897
ITGAM	chr16	ENSG00000169896		31259990	31332892	5665	-1.04782	3.44985	0.000938793	0.0361009	1041	851	1031	309	349	504	832	1720	446	1022	1423	1343	2156	1909
PRR29	chr17	ENSG00000224383		63998351	64004304	4142	-0.777832	2.68579	0.000955835	0.036629	514	423	585	382	379	344	583	929	460	673	813	947	1093	660
ADAMTSL1	chr9	ENSG00000178031		18473894	18910950	13172	-0.767756	4.4736	0.000958264	0.036629	2108	971	2649	1057	1085	1065	2567	2196	3109	2111	2195	2150	3362	4319
TLDC2	chr20	ENSG00000101342		36876121	36894235	2553	-0.644643	3.50842	0.000960863	0.036629	1003	1074	700	516	711	704	1355	1754	1161	1713	1538	1112	1042	1505
ZNF192P1	chr6	ENSG00000226314		28161781	28169594	2535	1.03579	-0.274738	0.000961075	0.036629	133	81	117	102	101	119	68	62	48	91	79	15	39	50
RNASE6	chr14	ENSG00000169413		20781051	20782467	1061	-0.928231	2.27593	0.000962149	0.036629	337	371	370	182	325	252	432	704	212	522	676	820	737	643
ALPL	chr1	ENSG00000162551		21509372	21578412	3007	-1.04702	1.26607	0.00097759	0.0370185	194	178	265	107	67	120	119	414	169	244	342	238	290	527
SLC30A8	chr8	ENSG00000164756		116950273	117176714	6279	1.34558	0.537341	0.000978208	0.0370185	294	131	147	386	127	95	156	171	107	132	86	43	40	21
CSRNP3	chr2	ENSG00000178662		165469647	165689407	12565	-0.950909	2.07803	0.000978215	0.0370185	407	213	280	191	156	242	507	267	462	434	700	623	841	467
LRP1	chr12	ENSG00000123384		57128493	57213351	20839	-0.564118	8.73159	0.000982153	0.0370938	37705	34210	43432	23391	26177	22334	48073	60963	44687	43724	51163	36823	59326	58171
SLC1A3	chr5	ENSG00000079215		36606355	36688334	6265	-1.30898	1.13676	0.000990511	0.0373354	179	157	95	106	35	43	255	348	113	261	628	320	191	281
MCM5	chr22	ENSG00000100297		35400063	35425430	7338	-0.47674	4.06213	0.000997095	0.0375093	1651	1104	1532	1188	1197	1128	1661	2028	2269	1998	1981	1884	1844	1701
IGSF9	chr1	ENSG00000085552		159927039	159945604	6628	2.71232	0.0107782	0.00100292	0.0376541	331	465	261	24	21	3	62	40	4	13	68	0	21	35
ZNF540	chr19	ENSG00000171817		37551406	37614097	4304	0.626982	2.51702	0.00100908	0.0378108	785	468	831	581	642	641	735	490	573	615	492	313	336	408
VSIG4	chrX	ENSG00000155659		66021738	66040125	2192	-1.04101	3.84956	0.00102493	0.0383291	1160	1167	1089	570	563	481	1476	2136	436	1331	2431	2243	2173	2390
MAP2	chr2	ENSG00000078018		209424058	209734118	11559	1.01114	4.11367	0.00104208	0.0388943	2085	5206	1313	1320	2641	1237	1238	1399	1232	2079	947	707	1150	829
SLC2A4	chr17	ENSG00000181856		7281667	7288257	4046	-0.641411	6.38521	0.00104835	0.0390514	7007	5129	5832	3647	7689	8606	5997	6337	16006	11059	12655	9786	9427	7131
FCGR2A	chr1	ENSG00000143226		161505430	161524013	5314	-0.877822	3.47504	0.00105957	0.0393923	749	1173	792	451	543	571	1007	1796	521	1331	1540	1353	1646	1730
CTD-2313F11.1	chr5	ENSG00000240535		55021299	55042844	4140	-0.968888	0.107167	0.00106587	0.0395496	72	81	67	30	48	63	134	167	74	162	124	154	140	154
CTC-471J1.2	chr19	ENSG00000260160		52058490	52063703	675	0.907341	-0.19297	0.00107494	0.0398084	109	71	148	114	103	93	111	62	90	94	72	26	43	47
RELT	chr11	ENSG00000054967		73376264	73397474	6322	-1.21559	0.834651	0.00108374	0.0400565	116	118	159	50	76	71	141	737	103	238	220	120	174	177
TRIM65	chr17	ENSG00000141569		75880335	75897003	3906	0.514066	4.61062	0.0010874	0.0401138	3652	2344	3028	2153	2969	2186	3224	2371	3544	2392	1729	1426	1616	1507
SLC43A3	chr11	ENSG00000134802		57406954	57427580	4517	-0.545752	4.9327	0.00109945	0.0404799	3359	2306	3288	1971	1870	1333	2852	3937	3794	4194	2893	2703	3803	4324
SP2	chr17	ENSG00000167182		47896150	47928957	3184	-0.421139	4.82026	0.00112903	0.0414582	2850	1665	2582	1949	2191	2243	2921	3408	3917	3503	2940	3088	2933	3094
SNORD10	chr17	ENSG00000238917		7576811	7576952	142	-1.25893	-0.128669	0.00113119	0.0414582	55	28	66	57	52	45	48	332	191	188	74	45	43	68
PREX1	chr20	ENSG00000124126		48624252	48827883	7393	-0.648853	4.42618	0.00113256	0.0414582	1995	1826	2170	1019	801	1207	2512	3697	2273	2665	2937	2178	2483	2278
DOCK2	chr5	ENSG00000134516		169637247	170083382	12890	-1.02201	2.77082	0.00113743	0.0414783	498	614	600	232	173	351	601	1383	302	711	1054	890	980	966
CTSW	chr11	ENSG00000172543		65879809	65883741	1719	-1.19531	0.736747	0.00113747	0.0414783	163	90	98	48	109	40	156	340	62	187	238	339	279	123
HLA-DQB1	chr6	ENSG00000179344		32659467	32668383	4904	-1.3352	4.24557	0.00114538	0.0416872	904	2036	647	264	793	1671	721	2335	1076	1429	1286	3836	4864	3319
GPR34	chrX	ENSG00000171659		41688973	41697277	1928	-1.11709	2.68475	0.00115155	0.0418316	553	412	496	323	142	160	731	646	260	904	1263	1042	1011	873
GZMK	chr5	ENSG00000113088		55024253	55034570	1570	-1.10791	0.569427	0.00116061	0.0420805	92	106	103	36	38	64	215	257	84	237	174	231	205	203
HOXB-AS2	chr17	ENSG00000239552		48557262	48560333	845	0.883525	0.507708	0.00119045	0.0430802	221	176	132	160	139	194	194	86	144	147	118	64	110	44
MAL2	chr8	ENSG00000147676		119165034	119245673	3430	2.15823	1.39672	0.00119608	0.043202	734	1384	386	50	38	57	204	88	47	56	300	33	44	96
KLK11	chr19	ENSG00000167757		51022216	51028039	3113	2.11461	0.812681	0.00120913	0.0435904	480	703	406	55	30	49	204	19	18	54	195	13	42	107
LEPR	chr1	ENSG00000116678		65420652	65641559	11370	-0.93301	5.54936	0.00122301	0.043958	5055	2468	4035	1890	1726	2057	5413	3871	1996	5528	7526	6470	9355	6996
P2RX1	chr17	ENSG00000108405		3896592	3916500	3970	-1.27306	0.0189095	0.00122394	0.043958	63	67	82	36	39	31	81	264	50	63	153	50	163	229
RP11-867G2.8	chr11	ENSG00000255929		94545330	94740355	1175	-0.85217	1.23383	0.00123235	0.0440919	182	182	170	92	148	129	236	183	249	276	328	322	238	477
PCDHGB7	chr5	ENSG00000254122		141417645	141512979	4966	-0.438123	7.28119	0.00123368	0.0440919	14547	11759	16307	8503	12237	10606	16315	18205	20056	16217	17534	17023	19157	17327
RORC	chr1	ENSG00000143365		151806071	151831872	6109	2.15125	-0.318813	0.00123462	0.0440919	294	176	267	27	2	24	117	20	32	7	70	12	10	47
LCP1	chr13	ENSG00000136167		46125920	46211871	5061	-1.02843	4.87101	0.00124932	0.0445333	2193	2817	2281	679	929	1501	2862	6068	1073	2624	4256	3809	5005	4057
ICAM2	chr17	ENSG00000108622		64002594	64020634	3243	-0.771988	3.24993	0.00125208	0.0445484	759	633	939	577	438	534	884	1304	676	937	1239	1392	1708	959
SMPD3	chr16	ENSG00000103056		68358325	68448688	7166	1.39981	2.37293	0.00127039	0.0451155	1180	1766	1021	223	256	182	427	312	316	313	475	103	177	333
WFDC1	chr16	ENSG00000103175		84294646	84329851	8785	1.14066	6.39825	0.00127428	0.0451692	8134	15706	9997	11166	19927	5057	5489	5686	8205	6464	3047	1899	2075	10691
UPK1B	chr3	ENSG00000114638		119173517	119205153	2266	2.5683	1.46018	0.00128094	0.0453031	953	1655	209	54	86	17	127	21	21	53	317	19	29	82
C1QB	chr1	ENSG00000173369		22652762	22661538	1601	-1.15838	5.27979	0.00128281	0.0453031	3312	4064	2351	1337	1102	939	3368	4591	1257	3059	6486	7673	5620	7236
STEAP4	chr7	ENSG00000127954		88276429	88306891	5708	-0.760463	4.43489	0.00130108	0.0458017	1690	918	1731	1671	968	1274	2708	4338	1529	2263	3659	2307	2529	2351
EDNRB	chr13	ENSG00000136160		77895481	77919768	5014	-0.674093	3.92507	0.00130174	0.0458017	1640	1061	1260	607	931	773	1896	1992	1210	1971	1609	1518	2178	2517
HLA-B	chr6	ENSG00000234745		31353872	31357188	3012	-0.65674	8.20775	0.00131434	0.0461093	24807	26464	27311	14713	18671	12859	32576	34627	27452	35450	23341	47723	38276	42944
IL15	chr4	ENSG00000164136		141636599	141733987	7860	0.665497	3.13857	0.00131533	0.0461093	1311	994	782	972	1180	764	1263	902	838	970	751	519	608	322
AP001189.4	chr11	ENSG00000236304		76657056	76663866	1426	-0.973209	1.03012	0.00133629	0.046636	119	166	190	113	60	121	141	512	174	268	277	208	306	150
UPP1	chr7	ENSG00000183696		48088628	48108733	4577	-1.12178	2.80279	0.00133677	0.046636	387	507	468	280	295	401	634	2604	396	881	631	533	1356	382
NAMPTP1	chr10	ENSG00000229644		36521721	36524234	2514	-1.07459	1.42476	0.00133771	0.046636	142	225	165	141	77	149	252	659	127	296	230	287	481	428
STXBP5L	chr3	ENSG00000145087		120908072	121424761	11085	-1.17582	-0.547637	0.00134154	0.0466841	65	19	49	22	22	50	55	46	155	92	72	108	146	30
GPRC5A	chr12	ENSG00000013588		12890782	12917937	8440	-1.87148	3.54384	0.00134437	0.0466973	600	577	795	117	123	693	511	8216	245	1960	933	245	1006	861
FLT1	chr13	ENSG00000102755		28300344	28495128	12550	-0.796227	4.93678	0.00135268	0.0469004	2933	2101	2516	1589	1626	2044	2364	4299	1798	3538	3351	4877	6645	2116
C11orf96	chr11	ENSG00000187479		43925342	43944338	2373	-1.40374	7.52793	0.00135728	0.0469741	9150	11228	14402	7084	9401	6788	10254	63454	8442	37389	7428	5922	8202	61746
WAS	chrX	ENSG00000015285		48676596	48691427	2381	-1.05555	1.86578	0.00136365	0.047092	205	340	284	133	122	173	344	731	166	292	474	455	593	639
LYVE1	chr11	ENSG00000133800		10556966	10611689	3515	-1.12513	6.02276	0.0013676	0.047092	8064	4048	5869	1995	1674	1934	5205	7433	2136	5962	9798	7745	14835	12310
PCDHB16	chr5	ENSG00000272674		141181399	141186399	5001	-0.592819	2.90783	0.0013681	0.047092	753	539	549	546	451	505	675	1093	951	886	794	831	1019	766
ICAM1	chr19	ENSG00000090339		10270835	10286615	3706	-1.12877	4.12876	0.00137455	0.0472285	993	1409	1145	581	609	1579	951	6677	683	2229	2006	1346	2466	1639
PLCB4	chr20	ENSG00000101333		9068763	9481242	6900	-0.617917	3.93614	0.00138437	0.0474408	1674	1316	1073	883	859	1260	1011	1351	1638	2665	2001	1423	1945	2078
TIMP4	chr3	ENSG00000157150		12153051	12159351	1650	-0.974226	1.8779	0.00138756	0.0474408	216	142	307	170	156	140	618	718	392	299	652	500	341	467
UQCC2	chr6	ENSG00000137288		33694293	33711727	4689	0.456972	4.25995	0.00138821	0.0474408	2265	2272	2292	1619	2441	1840	2141	1777	1959	2040	1656	1391	1396	1304
WNT10A	chr2	ENSG00000135925		218880363	218899581	3412	2.41805	-0.697389	0.0014072	0.0479585	247	288	97	6	11	3	37	21	4	8	31	6	13	45
RP11-203M5.8	chr14	ENSG00000258908		20474789	20477089	492	-1.14783	1.6048	0.0014084	0.0479585	155	184	229	96	153	211	248	1206	225	523	280	219	422	142
CES1	chr16	ENSG00000198848		55802851	55833337	2937	-0.963342	5.78315	0.00141122	0.0479689	4740	5450	4019	1855	2102	4062	2709	7162	13518	5904	4895	11185	6728	2106
PIM1	chr6	ENSG00000137193		37170203	37175426	2977	-1.30338	5.07086	0.001433	0.0486223	1774	1451	1772	598	1025	3035	3800	13786	2799	8348	4752	1754	2951	1031
C2orf44	chr2	ENSG00000163026		24029340	24049575	3847	0.55716	3.24597	0.00144789	0.0490402	1248	939	926	987	1236	1004	1229	725	1164	898	850	608	643	606
SPRY4	chr5	ENSG00000187678		142310427	142326455	5930	-0.5414	4.76057	0.00145788	0.0492359	2797	2088	2374	1334	2196	1167	3350	3490	3642	3650	3955	2959	3022	2067
UNC45B	chr17	ENSG00000141161		35147817	35189345	5679	1.25032	3.85723	0.00145884	0.0492359	2576	1287	2387	1066	2115	3327	821	640	1536	2578	710	288	201	628
PLK3	chr1	ENSG00000173846		44800225	44805990	3479	-1.28395	2.90303	0.00146611	0.0493539	581	446	723	159	229	490	335	3403	455	1567	841	380	574	551
AP006621.8	chr11	ENSG00000255108		823634	832883	792	-0.536998	3.73171	0.00146809	0.0493539	1207	665	1177	826	1186	910	1434	2174	1902	1562	1560	1157	1302	1531
MARCO	chr2	ENSG00000019169		118942166	118994660	2079	-2.14072	1.69097	0.00147012	0.0493539	129	223	206	53	8	71	112	416	22	41	277	460	1089	1121
HSD11B1	chr1	ENSG00000117594		209686178	209734950	1513	-1.17196	2.51927	0.00148404	0.0497338	620	391	330	226	182	181	512	677	165	623	861	958	1514	545
TerminologyFootnote
Chr = Chromosome
log FC = log Fold Change
log CPM = log Counts Per Million
FDR = False Discovery Rate
DG = Diabetic Gastroparesis
IC = Idiopathic Control
