# Supplementary material for: Transcriptomic signatures reveal immune dysregulation in human diabetic and idiopathic gastroparesis
Source: BMC Med Genomics. 2018 Aug 7;11:62. doi: 10.1186/s12920-018-0379-1 (PMC6081936; doi:10.1186/s12920-018-0379-1)
Supplement: Supplementary file 4 — Table S4. Differentially expressed genes in idiopathic gastroparesis and idiopathic controls. (XLSX 155 kb) [file 12920_2018_379_MOESM4_ESM.xlsx]

## Sheet: Sheet1
GeneName	Chr	GeneID		Start	Stop	CodingLength	logFC	logCPM	PValue	FDR	IG1_GeneCount	IG2_GeneCount	IG3_GeneCount	IG4_GeneCount	IG5_GeneCount	IC1_GeneCount	IC2_GeneCount	IC3_GeneCount	IC4_GeneCount	IC5_GeneCount	IC6_GeneCount	IC7_GeneCount
CSF3	chr17	ENSG00000108342		40015361	40017813	2220	-9.09941	1.46455	2.15319e-16	1.08678e-13	0	0	0	2	2	2121	81	784	98	98	354	97
CXCR1	chr2	ENSG00000163464		218162845	218166995	2488	-7.47811	0.905175	2.44151e-10	5.36414e-08	1	2	0	4	2	875	0	48	179	138	271	751
FOSB	chr19	ENSG00000125740		45467995	45475179	5553	-6.96273	9.18099	1.07252e-11	2.90279e-09	3301	80	246	68	233	218675	12478	232915	116222	32222	86317	58758
S100A8	chr1	ENSG00000143546		153390032	153391188	1006	-6.74039	2.78327	1.02915e-10	2.46403e-08	4	10	4	2	38	1612	16	369	348	571	1719	3526
IL6	chr7	ENSG00000136244		22725884	22732002	2069	-6.69627	3.45525	2.84042e-22	3.78891e-19	11	21	6	32	26	5827	315	3498	832	528	1937	1281
ATF3	chr1	ENSG00000162772		212565334	212620777	4040	-6.3412	7.13911	1.60731e-20	1.50082e-17	520	197	137	359	331	67903	1962	53355	20488	6725	19139	14538
SELE	chr1	ENSG00000007908		169722641	169764705	4585	-6.07174	4.21838	4.197e-20	3.73233e-17	40	41	36	48	76	8789	220	3771	1822	2528	4826	1197
RP11-373D23.2	chr2	ENSG00000270640		28396815	28397110	296	-6.01564	-0.334623	4.77037e-23	8.09879e-20	3	1	0	3	3	222	122	312	128	51	126	50
AREG	chr4	ENSG00000109321		74445134	74455009	1648	-5.97923	0.640832	2.08325e-10	4.74448e-08	0	0	6	12	3	993	14	228	263	116	192	141
SOCS3	chr17	ENSG00000184557		78356778	78360077	2734	-5.93709	7.86092	9.60868e-19	6.64601e-16	1448	194	493	482	613	101183	4003	75653	41720	18359	37815	19438
CH507-42P11.8	chr21	ENSG00000275993		6111134	6123739	4806	-5.89976	0.4885	8.95415e-19	6.43149e-16	3	3	2	6	6	439	74	300	142	72	120	585
OSM	chr22	ENSG00000099985		30262829	30266840	2114	-5.87895	0.33984	4.66084e-13	1.64229e-10	2	2	6	3	4	803	35	101	108	62	140	310
SIK1	chr21	ENSG00000142178		43414515	43427128	4886	-5.85389	0.411343	1.39476e-17	8.68241e-15	4	1	1	7	7	319	62	360	140	80	113	570
CXCL8	chr4	ENSG00000169429		73740506	73743716	2274	-5.80892	1.47086	2.8981e-06	0.000300677	1	30	4	0	4	2747	14	131	99	55	263	218
NR4A1	chr12	ENSG00000123358		52022832	52059507	7295	-5.65877	8.95218	9.04638e-32	4.22353e-28	3040	816	1225	2323	1071	191189	49567	175051	74262	26225	65787	61598
CXCL2	chr4	ENSG00000081041		74097035	74099293	1500	-5.57528	1.67546	7.4819e-24	1.39724e-20	18	4	4	14	19	1042	217	1227	618	214	487	296
C2CD4B	chr15	ENSG00000205502		62163535	62165283	1579	-5.5235	2.36291	7.0794e-16	3.3052e-13	24	13	20	18	18	1778	67	775	432	623	2088	428
RP11-1100L3.8	chr12	ENSG00000259884		52058459	52059503	915	-5.48993	6.92279	1.76374e-32	1.47535e-28	808	229	348	619	321	46896	11861	41594	17394	6671	15738	16862
CTD-2033D15.2	chr15	ENSG00000276107		39586561	39587293	733	-5.45262	0.805613	7.86693e-15	3.41663e-12	5	2	0	22	8	464	83	675	524	95	204	179
TREM1	chr6	ENSG00000124731		41267926	41286719	4329	-5.36579	0.18003	2.79638e-09	5.43984e-07	0	6	6	6	4	783	6	102	121	70	131	178
AC073072.5	chr7	ENSG00000179428		22725395	22727620	1364	-5.35565	0.760147	3.49213e-13	1.25414e-10	1	14	1	12	8	816	43	548	147	127	283	177
CD69	chr12	ENSG00000110848		9752486	9760901	2832	-5.33358	2.95272	5.3133e-21	5.22241e-18	50	34	13	22	47	2526	198	1036	1021	737	1786	2065
RP11-459E5.1	chr8	ENSG00000253125		22690150	22798616	2191	-5.29057	0.364426	3.18791e-16	1.52652e-13	3	4	6	4	10	633	55	313	243	71	120	178
S100A9	chr1	ENSG00000163220		153357854	153361027	577	-5.27603	3.66226	5.09985e-09	9.42967e-07	62	43	31	10	138	3451	21	754	942	1067	2982	5728
EGR3	chr8	ENSG00000179388		22687659	22693302	4855	-5.21481	4.57357	3.12768e-24	6.48995e-21	93	105	77	108	172	11228	1029	6698	4240	1157	2540	3522
FOS	chr14	ENSG00000170345		75278774	75282230	3238	-5.20676	10.4688	1.2245e-07	1.75905e-05	29768	1191	424	367	469	300707	118204	486099	230666	158580	319326	169253
FCGR3B	chr1	ENSG00000162747		161623196	161631963	3073	-5.16608	1.41986	1.26846e-08	2.17326e-06	13	6	9	7	29	793	2	108	457	224	469	1098
RGS1	chr1	ENSG00000090104		192575727	192580031	4117	-5.16112	5.04155	1.29106e-18	8.61092e-16	121	478	57	31	60	6859	5454	6202	4729	5416	7868	3946
ADAMTS4	chr1	ENSG00000158859		161184308	161199056	10334	-5.01435	5.27066	2.21649e-14	8.99845e-12	184	192	156	293	205	29472	1712	5440	3217	1687	5555	1993
DUSP1	chr5	ENSG00000120129		172768090	172771195	2019	-5.00185	9.82558	9.33555e-26	2.17927e-22	12534	3588	1268	4966	2138	201232	102388	230984	106571	104176	171852	207894
ZFP36	chr19	ENSG00000128016		39406813	39409412	2010	-4.97779	9.77615	2.37005e-32	1.47535e-28	7675	5033	2468	5784	2926	303894	52352	252721	136789	82263	157534	115774
BTG2	chr1	ENSG00000159388		203305491	203309602	2757	-4.90857	10.2778	4.2191e-41	7.87917e-37	9258	8738	4868	7140	4734	346192	81884	394088	211706	141663	204113	177056
EGR1	chr5	ENSG00000120738		138465490	138469315	3138	-4.70892	9.70604	1.0621e-11	2.90279e-09	19198	809	2398	2396	1760	223478	36025	242558	160241	75902	150969	146922
DUSP2	chr2	ENSG00000158050		96143166	96145440	1932	-4.61955	1.41377	3.25657e-19	2.53402e-16	28	18	14	13	16	1168	138	584	328	214	393	463
IL1RL1	chr2	ENSG00000115602		102311502	102352037	5746	-4.56673	1.15875	1.63251e-09	3.31382e-07	6	9	10	9	48	1032	18	201	235	198	443	536
HBD	chr11	ENSG00000223609		5232678	5235370	1062	-4.5261	-0.198199	5.05143e-06	0.000453536	6	14	5	0	4	255	2	9	112	359	123	110
RP11-243M5.5	chr12	ENSG00000279940		130956384	130958031	1648	-4.485	-0.1637	1.53103e-12	4.92964e-10	5	0	0	20	11	131	175	391	168	61	135	64
CH25H	chr10	ENSG00000138135		89205629	89207314	1686	-4.48409	3.25677	3.22515e-17	1.77146e-14	71	46	55	78	116	4148	401	1540	1042	832	2937	704
FPR1	chr19	ENSG00000171051		51745172	51804110	2594	-4.48273	1.95082	1.13635e-12	3.72304e-10	29	28	33	18	31	1525	60	375	523	264	692	1176
NR4A2	chr2	ENSG00000153234		156324432	156342348	3967	-4.41452	5.18393	2.32596e-21	2.71483e-18	390	215	164	333	368	11590	2811	13013	7309	974	3473	7076
EGR2	chr10	ENSG00000122877		62811996	62919900	3689	-4.29965	3.4129	1.78285e-17	1.04046e-14	64	51	183	57	49	2882	773	2362	2619	785	1401	2216
CSRNP1	chr3	ENSG00000144655		39141855	39154562	3214	-4.25175	7.23787	4.21958e-27	1.31334e-23	1714	1038	1119	1471	1271	48275	6481	49357	26592	14757	20820	21538
CCL4	chr17	ENSG00000275302		36103590	36105621	2032	-4.18008	1.37592	2.00141e-14	8.30587e-12	21	39	6	8	47	712	97	586	333	367	492	515
SERPINE1	chr7	ENSG00000106366		101127089	101139266	3190	-4.1695	3.56724	1.45741e-10	3.36014e-08	89	107	45	140	198	8233	283	2414	1025	745	1451	690
CXCR2	chr2	ENSG00000180871		218125289	218137253	3231	-4.1017	1.17264	6.04132e-09	1.1061e-06	29	12	10	26	36	942	22	118	289	146	320	806
MIR24-2	chr19	ENSG00000276797		13836287	13836359	73	-4.07384	-0.780053	2.90673e-09	5.5962e-07	5	5	5	3	9	260	32	199	136	17	45	25
JUNB	chr19	ENSG00000171223		12791496	12793315	1820	-4.01096	8.82319	5.44709e-12	1.56499e-09	15257	1744	2214	1442	2203	118104	30698	143486	70908	39075	79739	75738
ARC	chr8	ENSG00000198576		142611044	142614472	2991	-3.98813	3.81118	1.89877e-13	7.09191e-11	261	99	105	143	124	4377	700	6663	3245	700	1520	737
HAS1	chr19	ENSG00000105509		51713112	51723994	2241	-3.95964	1.37519	8.95668e-08	1.37103e-05	10	11	22	57	45	1595	49	775	344	54	233	210
RND1	chr12	ENSG00000172602		48857145	48865898	3099	-3.87309	1.8206	3.62153e-09	6.76322e-07	47	27	17	49	68	2181	89	602	250	175	770	235
FOSL1	chr11	ENSG00000175592		65892049	65900573	1887	-3.80986	1.12071	4.83864e-07	6.14705e-05	13	23	24	26	41	1775	57	324	93	147	205	76
GADD45B	chr19	ENSG00000099860		2476122	2478259	2138	-3.7727	7.30805	7.44259e-20	6.31775e-17	2814	1772	1118	2657	1376	65320	8867	47868	20390	14269	21018	18000
CXCR4	chr2	ENSG00000121966		136114349	136118165	2224	-3.75155	4.06758	1.34059e-21	1.66903e-18	132	293	115	104	395	5247	1321	2771	2323	2820	2748	2632
CDKN1A	chr6	ENSG00000124762		36676460	36687339	3050	-3.73301	6.40024	2.22757e-13	8.15684e-11	768	953	917	1271	1369	42791	2133	22472	13006	5296	8300	10346
KLF4	chr9	ENSG00000136826		107484852	107490482	3659	-3.73134	6.59512	5.31328e-26	1.41751e-22	1918	881	689	1276	1345	23439	5529	29711	14771	10063	20814	12756
CTD-3252C9.4	chr19	ENSG00000267519		13834516	13836289	1774	-3.72543	4.61358	2.88438e-07	3.84756e-05	178	94	79	822	549	12732	1233	9953	4620	405	1449	988
CEBPD	chr8	ENSG00000221869		47736909	47739086	2178	-3.69839	7.39121	6.56963e-23	9.43753e-20	3337	1907	1171	2915	1519	44079	9788	42169	21167	16923	21671	45953
STC1	chr8	ENSG00000159167		23841915	23854807	4149	-3.67327	2.53735	2.58387e-17	1.46224e-14	45	64	46	103	131	1501	219	1298	1218	516	1017	1134
LIF	chr22	ENSG00000128342		30240447	30246851	3969	-3.63159	2.14814	4.09675e-07	5.27634e-05	18	28	31	40	196	1930	84	319	495	212	658	1484
KRT24	chr17	ENSG00000167916		40697991	40703750	1881	-3.59079	0.877155	0.000104584	0.00534903	0	12	20	36	63	169	10	371	15	447	483	564
F2RL3	chr19	ENSG00000127533		16888860	16892606	3473	-3.58032	1.86862	2.03175e-12	6.32383e-10	75	23	12	68	88	258	601	320	350	540	1056	1035
CCL3	chr17	ENSG00000277632		36088256	36090169	1494	-3.52431	-0.0319565	2.22159e-09	4.41364e-07	20	7	12	3	25	160	24	250	180	99	280	134
CYR61	chr1	ENSG00000142871		85580761	85583962	2455	-3.50418	7.87544	3.13228e-11	7.90477e-09	9476	570	1552	3967	1637	67389	17330	42306	30508	26962	52173	39889
RP11-69I8.3	chr6	ENSG00000227220		131950946	132077393	495	-3.49851	3.65847	7.41922e-14	2.94796e-11	282	122	136	202	173	3183	269	2886	1026	2308	2305	2739
RASD1	chr17	ENSG00000108551		17494437	17496395	1748	-3.47542	2.91492	3.95855e-19	2.95704e-16	196	70	70	163	61	2002	790	1015	923	845	1384	1850
MYC	chr8	ENSG00000136997		127735434	127741434	3001	-3.47055	6.49051	4.8833e-18	3.14468e-15	1413	1472	1000	1428	1300	35009	3729	24865	11164	7021	13679	13421
MIR6883	chr17	ENSG00000278027		8144994	8145071	78	-3.36708	-0.420698	6.33478e-09	1.14856e-06	15	4	0	24	19	232	234	170	111	40	48	70
MAFF	chr22	ENSG00000185022		38200767	38216511	5615	-3.36364	4.75171	1.23311e-10	2.91498e-08	468	261	267	736	485	13974	973	7205	2676	1135	2341	4636
JUN	chr1	ENSG00000177606		58780788	58784327	3540	-3.35662	9.62833	1.35144e-16	7.01058e-14	29359	5678	9165	11808	5867	176050	76172	238676	102642	80182	153535	121517
CLEC4E	chr12	ENSG00000166523		8533305	8540963	2422	-3.34931	0.49386	3.24124e-09	6.17655e-07	29	11	3	29	47	356	49	169	296	170	143	420
MT1A	chr16	ENSG00000205362		56638666	56750276	418	-3.32595	0.394831	1.26703e-10	2.95771e-08	13	22	14	45	14	602	82	232	145	90	178	218
RP11-64B16.4	chr12	ENSG00000256609		119182048	119183259	541	-3.27699	-0.588662	2.68816e-05	0.00178653	13	0	0	30	17	48	74	405	108	49	109	17
IL1B	chr2	ENSG00000125538		112829751	112836903	3096	-3.25674	-0.689073	1.8315e-08	3.02683e-06	18	1	8	12	12	268	32	104	104	34	74	98
GPRC5A	chr12	ENSG00000013588		12890782	12917937	8440	-3.22916	3.46637	3.4427e-06	0.000346929	159	90	133	176	429	8216	245	1960	933	245	1006	861
RP4-575N6.2	chr1	ENSG00000228399		101256274	101256616	343	-3.21402	-0.49813	0.000656551	0.0215485	11	22	6	13	8	12	11	6	6	250	144	302
MTRNR2L1	chr17	ENSG00000256618		22523111	22524663	1553	-3.20244	5.645	4.07904e-05	0.00247325	950	823	988	871	587	19641	656	640	18448	1686	14813	1105
IL7R	chr5	ENSG00000168685		35852695	35879603	6060	-3.19788	2.48177	2.24802e-10	5.05806e-08	100	128	63	51	145	2120	195	618	748	851	1374	469
SOX17	chr8	ENSG00000164736		54457935	54460888	2342	-3.1896	4.27167	3.85568e-15	1.75621e-12	540	390	146	268	381	5584	1091	2955	1693	2792	5276	2719
RP11-290L1.3	chr12	ENSG00000257453		76030494	76031378	569	-3.16306	3.41797	8.13885e-20	6.60839e-17	174	296	122	166	196	1554	659	2064	1806	1698	1862	2559
CCL4L1	chr17	ENSG00000276070		36210924	36212878	1397	-3.16238	-0.655385	1.34302e-08	2.28008e-06	13	8	8	2	24	180	20	163	68	81	91	119
SELL	chr1	ENSG00000188404		169690667	169711698	2725	-3.15788	1.92788	1.02013e-07	1.52407e-05	63	71	57	38	109	1370	41	276	503	403	771	928
CSF3R	chr1	ENSG00000119535		36466043	36483278	8429	-3.15602	2.21793	1.76234e-08	2.96502e-06	91	59	30	84	178	2003	113	470	699	306	626	1151
RGS16	chr1	ENSG00000143333		182598623	182604408	2427	-3.14955	3.96604	7.95077e-10	1.66832e-07	333	188	215	321	379	7233	454	4103	2199	953	2908	864
RP11-359K18.4	chr1	ENSG00000272574		162593103	162593754	505	-3.14236	-0.654998	3.07698e-11	7.87158e-09	8	6	7	18	19	117	36	165	86	47	155	114
HOOK2	chr19	ENSG00000095066		12763003	12872740	5950	-3.08023	6.37752	2.99097e-16	1.4699e-13	3187	762	901	1664	1478	23278	6412	26596	12080	6391	12360	12328
CYTIP	chr2	ENSG00000115165		157414619	157488961	3428	-3.0588	1.24638	6.31386e-12	1.78654e-09	45	55	28	30	69	652	100	307	287	403	517	394
KLF2	chr19	ENSG00000127528		16324817	16327874	2018	-3.03149	6.78129	6.20827e-23	9.43753e-20	1994	2202	1913	2328	2232	21155	6457	21184	13017	16733	27974	18432
TRIM63	chr1	ENSG00000158022		26051304	26068436	2573	-3.03127	-0.451648	0.00032171	0.0128025	11	0	6	24	35	128	15	25	18	81	106	410
CTGF	chr6	ENSG00000118523		131948176	131951373	2339	-3.02816	7.94489	3.75041e-12	1.11173e-09	10764	2410	2820	6029	2310	50487	9159	63108	34356	42825	41158	42333
MARCO	chr2	ENSG00000019169		118942166	118994660	2079	-2.99752	1.68491	0.000447307	0.016084	14	118	6	41	160	416	22	41	277	460	1089	1121
PDK4	chr7	ENSG00000004799		95583499	95596491	4519	-2.94831	9.96907	1.33364e-13	5.08278e-11	19832	23328	10958	41556	11756	153239	47978	151723	152107	136487	144821	338055
VNN2	chr6	ENSG00000112303		132743870	132763459	2633	-2.88594	0.5303	1.8169e-06	0.000193889	29	29	16	10	72	547	39	106	168	114	253	379
SLC2A3	chr12	ENSG00000059804		7919230	7936275	6159	-2.8758	4.84103	5.6784e-13	1.89364e-10	570	643	375	824	762	12683	1522	5412	2486	2277	4998	3949
RGS13	chr1	ENSG00000127074		192636138	192660306	5923	-2.86508	-0.286486	1.6876e-06	0.000182173	8	16	4	16	49	230	23	88	65	106	141	242
CTD-2033D15.3	chr15	ENSG00000278621		39588357	39588882	526	-2.83206	3.46342	1.9443e-08	3.18507e-06	190	253	182	356	262	4771	418	3616	2186	454	966	816
HSPA6	chr1	ENSG00000173110		161524540	161526910	2371	-2.82621	-0.103484	3.7992e-06	0.000369531	29	17	2	18	41	498	63	73	150	45	98	128
SIGLEC6	chr19	ENSG00000105492		51519525	51531856	2573	-2.82508	0.191357	0.000613369	0.0204547	2	2	15	7	109	249	23	115	105	103	247	400
TNFSF9	chr19	ENSG00000125657		6530999	6535928	1665	-2.82123	-0.125076	1.24433e-05	0.000976378	17	14	24	14	28	469	9	206	70	62	137	97
PMAIP1	chr18	ENSG00000141682		59899948	59904306	2235	-2.81318	-0.4236	3.18063e-07	4.18298e-05	20	8	12	30	13	171	36	367	145	42	55	65
SGK1	chr6	ENSG00000118515		134169246	134318112	9992	-2.80578	4.90405	7.07141e-29	2.64117e-25	795	855	523	626	521	7112	3275	5397	4758	4021	5632	3924
NLRP3	chr1	ENSG00000162711		247416156	247449108	4757	-2.79137	2.32494	2.31698e-10	5.15113e-08	100	93	62	84	249	1333	167	1201	979	517	866	664
INHBB	chr2	ENSG00000163083		120346143	120351808	3204	-2.78972	1.151	4.88927e-11	1.21743e-08	40	48	28	53	90	287	179	243	305	212	643	563
CPA3	chr3	ENSG00000163751		148865256	148897196	1848	-2.78366	4.47871	0.000128576	0.006253	148	197	220	120	2075	4302	322	1375	1715	3223	5024	8120
FPR2	chr19	ENSG00000171049		51752026	51770526	3700	-2.77449	-0.20522	1.02167e-06	0.000119248	25	17	6	30	24	353	24	85	109	59	100	231
IL1R2	chr2	ENSG00000115590		101991844	102028544	3073	-2.75832	-0.115125	7.87964e-06	0.000668874	49	14	8	23	12	527	36	81	112	70	95	118
HDC	chr15	ENSG00000140287		50241947	50266026	3956	-2.73895	1.06648	0.00171159	0.0456628	8	9	17	16	219	1256	18	156	116	143	227	449
CTD-2033D15.1	chr15	ENSG00000259279		39593580	39594231	281	-2.72299	4.07103	1.96212e-08	3.18631e-06	369	418	302	505	417	7772	707	5243	2831	697	1462	1318
TPSB2	chr16	ENSG00000197253		1227272	1230184	1738	-2.69746	3.33473	0.00030556	0.0123247	132	109	138	56	849	1395	140	225	655	1707	3326	3147
ATP1B3-AS1	chr3	ENSG00000244124		141918252	141919021	376	-2.69492	-0.606854	0.00135617	0.0381998	0	4	0	42	43	99	38	226	118	15	36	212
THBS1	chr15	ENSG00000137801		39581079	39599466	9158	-2.6765	8.57405	3.38509e-08	5.40313e-06	8640	9738	6404	12744	9929	178628	15277	121777	62107	15623	31864	28968
PRDM1	chr6	ENSG00000057657		106086320	106109939	6369	-2.67066	2.121	7.8667e-11	1.93303e-08	66	177	49	93	156	1077	260	653	726	757	921	417
ADAMTS1	chr21	ENSG00000154734		26835747	26845409	7063	-2.66504	7.72656	2.53119e-21	2.78059e-18	6827	3478	2356	6497	8159	55447	25478	46178	25451	19243	42337	28717
mascRNA-menRNA	chr11	ENSG00000274072		65506117	65506173	57	-2.66242	2.1331	1.93168e-05	0.00138215	247	35	12	181	101	1445	1602	1256	403	177	290	187
C5AR1	chr19	ENSG00000197405		47290023	47322066	2951	-2.65059	3.60039	1.22706e-11	3.27362e-09	175	232	113	738	384	3858	870	2044	1642	1091	2142	2072
MS4A2	chr11	ENSG00000149534		60088261	60098466	4453	-2.63197	2.54453	0.000592453	0.0200073	32	30	43	57	650	1416	68	472	472	758	1342	1763
HBB	chr11	ENSG00000244734		5225464	5229395	1179	-2.6269	6.53803	0.000557946	0.0190139	2849	5554	1506	187	862	32165	630	3235	11503	22604	19131	10353
CCL8	chr17	ENSG00000108700		34319036	34321402	1261	-2.62654	0.346722	6.59315e-05	0.00367543	21	24	31	5	75	592	29	231	171	79	253	78
CCL2	chr17	ENSG00000108691		34255218	34257203	1986	-2.61315	4.75319	7.22928e-06	0.000625031	1004	539	576	660	609	17235	1108	6287	2860	926	2464	1059
SERPINA1	chr14	ENSG00000197249		94376747	94390693	4902	-2.60188	1.74554	8.7554e-07	0.000103025	102	66	73	29	152	1028	101	342	397	320	460	1035
DUSP5	chr10	ENSG00000138166		110497838	110511544	2615	-2.5896	4.07988	7.71004e-15	3.41663e-12	590	314	353	439	483	6731	1958	3166	1758	1393	2155	2299
CTSG	chr14	ENSG00000100448		24573522	24576260	1374	-2.58882	3.20942	0.00155689	0.0426231	61	158	85	29	953	1275	74	384	622	972	2715	3701
F3	chr1	ENSG00000117525		94529225	94541800	2875	-2.54891	4.37956	7.03965e-07	8.66678e-05	903	371	141	733	765	8668	919	4271	2487	946	1245	5347
PHLDA1	chr12	ENSG00000139289		76025447	76033932	8069	-2.52156	5.77933	3.62178e-21	3.7576e-18	1478	2101	904	1313	1599	7605	4170	11343	9694	9421	8086	10383
PRKG2	chr4	ENSG00000138669		81087370	81215117	5116	-2.51734	0.500654	0.000311526	0.0124844	30	68	20	49	22	75	28	401	43	90	740	151
SIGLEC17P	chr19	ENSG00000171101		51167328	51173524	2280	-2.51663	-0.487719	0.00055663	0.0190139	10	10	6	15	60	228	8	38	27	59	163	228
CEBPB	chr20	ENSG00000172216		50190734	50192689	1956	-2.47775	6.12077	4.99214e-13	1.72645e-10	2272	1509	1432	2292	2236	17656	3426	14945	8046	6278	8176	19362
THEMIS2	chr1	ENSG00000130775		27872543	27886685	4621	-2.47414	3.10169	1.6204e-12	5.12899e-10	267	216	150	229	346	2783	493	1206	1522	983	1246	1281
NR4A3	chr9	ENSG00000119508		99821855	99866891	6314	-2.4649	5.64682	1.22752e-06	0.000138096	1187	2184	1538	1184	491	13102	2919	26385	5652	2142	3529	6455
SLA	chr8	ENSG00000155926		133036724	133103054	7637	-2.45415	3.00117	4.923e-10	1.04474e-07	228	225	140	217	331	1668	268	950	1161	1418	1173	1971
GCSAML	chr1	ENSG00000169224		247507058	247577690	4680	-2.44332	0.019676	0.000329975	0.0129732	16	4	7	21	107	214	22	92	105	101	293	239
GADD45G	chr9	ENSG00000130222		89605013	89606555	1322	-2.44113	5.90321	1.92474e-11	5.06261e-09	1429	3525	545	1823	1234	8059	7061	12053	6206	5324	13582	14010
GPR97	chr16	ENSG00000182885		57668187	57689378	3330	-2.43823	0.833958	2.07533e-05	0.00146806	110	15	24	41	65	689	109	137	160	103	218	532
MME	chr3	ENSG00000196549		155024124	155183729	9620	-2.42455	1.08753	0.000470571	0.0167071	53	23	12	106	139	294	95	105	89	159	187	1309
AC069363.1	chr17	ENSG00000277089		36072866	36090134	1706	-2.42391	-0.382201	9.22775e-08	1.40104e-05	25	13	11	31	31	119	29	183	128	76	192	100
LINC01272	chr20	ENSG00000224397		50267486	50279795	2451	-2.42085	-0.620731	5.7341e-05	0.00325893	32	10	16	18	13	169	19	25	86	44	106	230
PPP1R15A	chr19	ENSG00000087074		48872392	48876057	3093	-2.41544	6.70732	1.73987e-09	3.49376e-07	3831	1810	2374	4274	2953	37271	5078	32701	14284	5132	12914	13256
ITK	chr5	ENSG00000113263		157142933	157255191	8604	-2.40442	0.995465	1.33186e-06	0.00014805	32	46	21	62	144	782	93	316	177	332	220	268
FOSL2	chr2	ENSG00000075426		28392448	28417312	7157	-2.39299	7.55408	9.78949e-12	2.72864e-09	5334	4440	4050	7163	6947	65874	11371	49350	29209	11610	17700	29683
CCKAR	chr4	ENSG00000163394		26481400	26490462	1720	-2.37979	0.739808	0.000793153	0.0251463	18	153	22	24	15	125	427	42	225	444	440	55
TIPARP	chr3	ENSG00000163659		156673235	156706770	5048	-2.36871	5.6499	8.62392e-09	1.54857e-06	1529	1145	865	2256	1929	7578	1702	9028	5911	5626	4750	19895
IL10	chr1	ENSG00000136634		206767602	206772494	1978	-2.35427	-0.611487	7.67949e-07	9.3735e-05	14	23	3	20	40	132	33	80	102	87	106	147
GABRB2	chr5	ENSG00000145864		161288429	161549044	10002	-2.32149	0.619435	0.00125469	0.0359375	21	16	27	156	34	58	100	96	906	48	112	313
SLC19A2	chr1	ENSG00000117479		169463909	169486003	3671	-2.32005	4.42798	3.4039e-09	6.421e-07	936	450	227	1034	818	6368	1379	5666	2940	1419	1619	4924
TPSAB1	chr16	ENSG00000172236		1240696	1242554	1512	-2.31673	2.69659	0.000447853	0.016084	56	90	123	47	728	1040	166	360	640	1078	1931	1490
TNFAIP3	chr6	ENSG00000118503		137867188	137883312	5051	-2.31017	5.29847	4.14631e-17	2.21235e-14	1128	1051	924	1743	1287	12134	2901	6728	6641	4119	5995	4968
LYVE1	chr11	ENSG00000133800		10556966	10611689	3515	-2.26369	5.84252	5.78495e-08	9.07848e-06	2094	1994	707	1061	3456	7433	2136	5962	9798	7745	14835	12310
SLC10A6	chr4	ENSG00000145283		86823468	86849263	1502	-2.25633	-0.155459	3.48542e-06	0.000346929	25	12	23	26	56	229	32	88	184	108	113	189
RNF122	chr8	ENSG00000133874		33547755	33567125	1868	-2.24303	4.16968	8.3852e-07	0.000101684	711	523	396	702	567	8801	1147	4647	1611	650	1609	2134
MMP19	chr12	ENSG00000123342		55835433	55842966	4672	-2.22834	4.37579	5.16246e-05	0.0029848	682	453	380	895	1076	12411	927	3685	3483	664	1067	1402
STK17B	chr2	ENSG00000081320		196133566	196176503	6580	-2.2203	3.65503	4.7573e-10	1.02118e-07	382	631	168	371	521	2639	551	2177	2507	1819	1797	2066
EMP1	chr12	ENSG00000134531		13196716	13219939	7838	-2.21825	7.30123	1.77973e-08	2.96755e-06	6030	5623	3175	4018	6852	61706	6756	30175	16995	17142	28854	12084
SRGN	chr10	ENSG00000122862		69088106	69104811	1220	-2.21474	5.3851	2.36816e-09	4.6553e-07	1442	1938	818	966	1590	13079	1616	5652	5348	4812	7791	6726
SIGLEC5	chr19	ENSG00000105501		51611503	51645545	2784	-2.20057	-0.688882	0.000216754	0.00939185	17	31	4	3	46	165	19	74	89	127	64	102
CTD-2026K11.6	chr15	ENSG00000203392		75678548	75680752	2205	-2.18793	1.50918	1.02461e-05	0.000839233	35	27	39	272	148	905	282	623	461	169	264	458
PLK3	chr1	ENSG00000173846		44800225	44805990	3479	-2.17966	2.78155	3.87969e-06	0.000375406	346	131	118	298	284	3403	455	1567	841	380	574	551
OSR2	chr8	ENSG00000164920		98944403	98952104	2930	-2.17022	2.87825	0.000244961	0.0103349	165	205	77	113	742	1327	139	734	551	688	1611	2612
IL2RA	chr10	ENSG00000134460		6010689	6062325	3176	-2.16911	0.363737	3.07465e-05	0.00195969	65	20	10	31	98	166	52	122	332	216	207	231
PER1	chr17	ENSG00000179094		8140472	8156506	7002	-2.16626	7.80435	1.06913e-08	1.86599e-06	13128	2174	1881	12710	10352	60357	39573	40650	31067	18926	22550	35728
RP3-510L9.1	chr6	ENSG00000247925		11173452	11259099	704	-2.16013	-0.342472	2.16882e-07	3.00021e-05	39	17	12	33	32	179	57	103	73	125	174	108
TNFRSF10C	chr8	ENSG00000173535		23084355	23117437	2625	-2.15107	-0.0507453	9.75394e-05	0.00504584	31	40	20	23	46	317	15	74	140	86	127	247
CTC-250I14.6	chr19	ENSG00000267598		13153071	13154193	946	-2.14725	5.76251	2.05382e-07	2.86232e-05	5034	845	873	1205	1176	10752	3617	12936	7141	6132	10237	8224
LILRA5	chr19	ENSG00000187116		54307070	54313139	1760	-2.147	-0.410951	1.14453e-05	0.000913425	19	15	36	27	22	183	26	93	87	70	143	178
RHOH	chr4	ENSG00000168421		40191053	40246967	6608	-2.12787	0.923758	8.63145e-07	0.000103025	52	56	46	59	114	589	94	197	182	271	260	403
ANPEP	chr15	ENSG00000166825		89784889	89815401	4871	-2.12717	1.29198	1.51445e-07	2.15896e-05	86	44	60	72	164	452	117	320	336	367	511	453
MMP25	chr16	ENSG00000008516		3046681	3060726	4126	-2.12662	0.679505	4.76624e-06	0.00044027	56	45	57	54	53	533	87	128	191	120	217	415
GEM	chr8	ENSG00000164949		94249253	94262350	2648	-2.11376	7.84597	3.74304e-06	0.000365975	8205	7699	5198	12803	6737	79409	15480	106779	25520	9193	15505	16644
THBD	chr20	ENSG00000178726		23045633	23049741	4109	-2.1037	5.37194	2.34202e-11	6.0746e-09	2059	1475	1009	1069	1502	9699	2632	5968	5201	6505	9435	4381
NEDD9	chr6	ENSG00000111859		11183298	11382348	10359	-2.1018	4.69537	5.25276e-12	1.53274e-09	1255	673	433	1126	1173	6078	1802	3759	3227	3919	5756	2923
SAMSN1	chr21	ENSG00000155307		14485228	14583402	3169	-2.07346	1.15296	0.000753272	0.0242123	33	100	32	19	220	890	56	244	164	193	403	403
SLC25A25	chr9	ENSG00000148339		128068201	128109245	4936	-2.07243	5.11955	1.12917e-06	0.000128581	1586	821	716	1804	1430	15444	2180	9944	4049	2131	3443	2021
CASS4	chr20	ENSG00000087589		56412112	56460387	5069	-2.07052	0.810943	2.20405e-07	3.02651e-05	47	57	37	59	116	404	79	264	268	280	265	276
AQPEP	chr5	ENSG00000172901		115962454	116027619	6636	-2.07041	0.820667	0.000808401	0.0254217	30	35	14	71	190	377	20	188	166	289	498	264
PLAUR	chr19	ENSG00000011422		43646095	43670547	4457	-2.06989	2.75117	3.71762e-05	0.00229889	327	127	132	268	377	3645	426	663	524	336	751	1004
PLA2G2A	chr1	ENSG00000188257		19975431	19980416	1685	-2.05311	2.99343	9.91963e-06	0.000819686	283	137	276	175	547	1447	248	1043	1181	639	2529	1204
NFKBIZ	chr3	ENSG00000144802		101827991	101861022	5902	-2.04622	5.4972	7.4227e-06	0.000638797	1817	1140	217	4002	1772	11545	4209	14703	8402	1805	6095	3921
IER2	chr19	ENSG00000160888		13150415	13154908	3072	-2.02757	6.88868	1.16755e-07	1.69023e-05	11104	2094	2142	3224	2911	22835	8664	27241	15876	13403	21945	17376
CD163	chr12	ENSG00000177575		7470813	7503893	5813	-2.02577	4.56246	2.16323e-06	0.000229536	625	991	295	653	1939	3634	770	2559	6546	3422	3963	3582
ALOX5	chr10	ENSG00000012779		45374176	45446119	3730	-2.02361	2.11298	8.60403e-07	0.000103025	136	123	86	137	332	939	155	536	601	658	710	891
WISP2	chr20	ENSG00000064205		44714844	44728509	4981	-1.99924	4.15504	0.000224706	0.0096264	630	664	303	430	1368	2607	143	2297	1708	2022	3649	5859
HPGDS	chr4	ENSG00000163106		94298535	94342876	2111	-1.9881	1.74432	4.00149e-05	0.00243413	78	144	116	43	226	648	119	358	347	436	892	628
SNORA31	chr13	ENSG00000199477		45337480	45337609	130	-1.98061	-0.0351974	8.78925e-06	0.000739366	45	24	21	64	30	291	136	280	179	60	72	53
BMP2	chr20	ENSG00000125845		6767664	6780280	3601	-1.97628	3.1583	3.29974e-12	1.01021e-09	356	372	187	385	400	1360	756	1303	1067	1382	1475	1951
RP11-442H21.2	chr10	ENSG00000269926		72274915	72275980	847	-1.97184	5.83713	1.63545e-05	0.00121681	2780	3278	362	2597	2122	3837	5020	4803	6849	7932	7998	21911
LRG1	chr19	ENSG00000171236		4536409	4540474	3133	-1.97106	0.0670531	7.61415e-05	0.00414561	30	40	33	46	44	410	30	99	159	69	163	160
DDIT4	chr10	ENSG00000168209		72273920	72276036	2058	-1.97019	6.57585	1.35218e-05	0.00105217	4689	5394	609	4292	3630	6594	8553	8135	11495	12952	13472	36274
PTPRC	chr1	ENSG00000081237		198638671	198757283	8371	-1.96197	3.35337	4.71124e-06	0.000437723	342	474	147	195	829	2704	358	1419	1595	1367	1865	1368
MNDA	chr1	ENSG00000163563		158831317	158849506	2059	-1.96022	1.72361	1.55723e-05	0.00117869	124	119	65	105	225	871	96	282	414	371	634	726
NNMT	chr11	ENSG00000166741		114257787	114313285	2919	-1.95317	4.1507	2.75594e-07	3.70268e-05	966	399	387	906	816	5260	544	3139	2699	1665	2875	2663
TNFSF8	chr9	ENSG00000106952		114893343	114930595	2906	-1.95229	0.167009	8.20478e-05	0.004403	32	59	19	17	86	236	38	126	153	152	259	175
CITED2	chr6	ENSG00000164442		139371807	139374620	2535	-1.94244	7.58476	9.47931e-15	4.02332e-12	7649	8727	5266	9210	5838	14583	23703	35222	27569	28970	36674	34280
RGS18	chr1	ENSG00000150681		192158457	192185815	2806	-1.94083	0.216644	1.06071e-05	0.000860882	54	30	22	30	89	210	52	129	179	219	220	164
LILRB3	chr19	ENSG00000204577		54216278	54223506	3736	-1.93456	0.790221	1.05682e-06	0.000122563	78	51	59	81	57	593	129	222	311	158	169	243
RP11-753H16.5	chr12	ENSG00000258086		54353792	54466985	546	-1.92979	2.18745	4.16805e-05	0.00251904	80	126	194	138	327	656	1211	495	1478	497	427	134
CD300E	chr17	ENSG00000186407		74609887	74623738	3752	-1.9285	-0.602978	0.000304113	0.0122929	20	40	10	28	27	267	20	65	114	37	102	73
SLCO4A1	chr20	ENSG00000101187		62642445	62685785	4051	-1.92593	1.89298	3.49251e-06	0.000346929	208	58	40	238	221	1215	365	734	514	304	530	338
SLC1A3	chr5	ENSG00000079215		36606355	36688334	6265	-1.92446	1.05556	2.19793e-05	0.00152589	53	73	20	101	180	348	113	261	628	320	191	281
C1orf186	chr1	ENSG00000263961		206037231	206102459	3557	-1.91914	1.10998	0.00161985	0.0438417	27	28	58	74	252	376	49	142	227	214	337	827
GREB1	chr2	ENSG00000196208		11534116	11642788	12320	-1.90725	2.90012	5.50553e-08	8.71319e-06	209	191	161	350	617	1518	702	1149	1988	960	530	1031
NFAM1	chr22	ENSG00000235568		42380410	42432395	5817	-1.90196	1.67941	1.09442e-05	0.000879102	77	105	95	121	238	790	98	319	471	405	574	619
IL6STP1	chr17	ENSG00000227018		15783288	15784307	1020	-1.90021	-0.819831	0.000749552	0.0242123	13	13	11	52	26	18	15	82	82	97	158	101
GRASP	chr12	ENSG00000161835		52006940	52015889	2829	-1.89997	4.14422	8.9646e-14	3.48779e-11	970	510	361	722	991	3602	2167	2623	1913	2595	3390	2226
LILRA6	chr19	ENSG00000244482		54216868	54242800	4088	-1.89724	1.05827	1.60989e-06	0.000175817	80	92	63	91	77	680	107	243	370	195	283	293
ITGAX	chr16	ENSG00000140678		31355134	31382997	7074	-1.89424	1.53151	9.4921e-05	0.0049654	110	54	90	97	224	1460	210	317	347	199	252	308
MS4A4A	chr11	ENSG00000110079		60280541	60308972	2508	-1.89356	3.07825	1.57459e-06	0.000172974	298	489	116	316	486	1104	345	981	2057	1374	1432	1305
MSR1	chr8	ENSG00000038945		16107878	16567490	7812	-1.89012	2.97532	1.18119e-05	0.00093867	265	364	163	191	593	1234	219	1110	1327	1446	1868	786
FCN1	chr9	ENSG00000085265		134905890	134917963	4981	-1.86804	1.48881	0.000143579	0.00684014	91	100	110	48	196	635	61	340	539	211	613	477
STAB2	chr12	ENSG00000136011		103587273	103766727	9288	-1.86776	0.818626	2.43265e-05	0.00166409	47	28	28	142	134	163	217	329	318	221	108	479
EMILIN2	chr18	ENSG00000132205		2847030	2915993	6435	-1.8653	3.61716	1.59125e-05	0.00119344	376	331	261	495	1109	2053	430	1076	1381	1410	3003	3023
FOXC1	chr6	ENSG00000054598		1609972	1613897	3926	-1.86085	2.19211	1.74015e-05	0.00126943	150	258	94	155	268	1202	163	534	464	667	1168	463
SH3TC1	chr4	ENSG00000125089		8182072	8241803	10593	-1.85681	2.62182	1.01552e-07	1.52407e-05	344	161	93	291	403	1485	474	808	1251	610	762	1033
C1QB	chr1	ENSG00000173369		22652762	22661538	1601	-1.84154	5.17052	6.927e-06	0.000604494	1335	1304	840	838	3158	4591	1257	3059	6486	7673	5620	7236
TRIB1	chr8	ENSG00000173334		125430321	125438405	4138	-1.83686	4.25221	4.24607e-06	0.000404568	875	733	647	860	725	8595	1024	3118	1746	1740	2721	1381
MT1JP	chr16	ENSG00000255986		56635739	56637086	1001	-1.83052	0.00107558	0.000149093	0.00701336	60	62	9	42	30	281	66	268	208	60	77	104
APBB1IP	chr10	ENSG00000077420		26438203	26567803	3981	-1.827	2.12985	8.27561e-05	0.00441404	102	117	145	96	448	827	170	394	572	600	948	889
PIK3R6	chr17	ENSG00000276231		8802723	8867677	3564	-1.81755	-0.131764	0.00132222	0.0374137	15	9	28	21	119	269	47	88	88	92	130	208
IL12RB2	chr1	ENSG00000081985		67307364	67396900	4145	-1.81602	-0.55348	0.000605708	0.0202354	14	7	15	25	84	102	52	88	115	30	134	164
BHLHE40	chr3	ENSG00000134107		4979116	4985323	3837	-1.816	6.44184	2.19231e-06	0.000231307	4972	2368	2422	3201	5121	36447	9353	20501	7340	5262	10471	5619
SIRPB2	chr20	ENSG00000196209		1470741	1491587	5034	-1.81428	0.285358	0.000186196	0.00831869	15	47	28	61	108	288	42	121	270	134	190	185
C3AR1	chr12	ENSG00000171860		8058302	8066471	2145	-1.81158	2.70329	1.43959e-05	0.00111092	252	355	123	115	514	976	282	801	987	1076	1379	1057
HK3	chr5	ENSG00000160883		176880869	176899332	3290	-1.80582	-0.164546	3.27659e-05	0.0020813	41	13	26	46	60	221	39	113	129	97	155	146
ST14	chr11	ENSG00000149418		130159562	130210376	4350	-1.7991	0.67687	5.98832e-05	0.00336843	114	59	35	67	55	342	87	112	221	141	295	406
MMRN1	chr4	ENSG00000138722		89879532	89954629	5510	-1.79704	4.57256	0.000115521	0.00573762	1365	1457	314	643	1226	1192	667	3315	4172	4016	4678	5690
FNDC1	chr6	ENSG00000164694		159169397	159272109	6854	-1.7915	4.28864	0.000405574	0.0150878	469	1140	1440	293	225	2433	2902	2054	3465	3124	5112	831
MEFV	chr16	ENSG00000103313		3242028	3256627	4819	-1.78646	-0.432237	0.000183643	0.0082839	35	13	7	55	53	187	50	77	150	42	98	145
IGSF21	chr1	ENSG00000117154		18107746	18378483	3085	-1.78619	-0.257469	3.60504e-06	0.000356212	44	25	24	27	52	158	50	122	128	125	105	152
JUND	chr19	ENSG00000130522		18279760	18281622	1863	-1.78034	8.04898	1.02918e-09	2.13554e-07	11518	10338	12559	10392	8624	72097	25217	62353	22712	22636	40033	37019
SLC45A3	chr1	ENSG00000158715		205657851	205680459	3702	-1.77952	1.21162	0.000367827	0.0140187	64	46	49	66	286	483	130	162	241	233	482	586
MIDN	chr19	ENSG00000167470		1248553	1259140	4492	-1.77839	5.90991	1.26409e-06	0.000141359	2910	1680	2446	2833	2637	24629	5069	15044	6524	4765	5091	4200
SLC7A5	chr16	ENSG00000103257		87830023	87869488	4745	-1.77833	5.36355	4.80937e-06	0.00044027	1591	1421	1594	2073	1946	13326	2675	8216	3319	2137	2826	11250
ITGA5	chr12	ENSG00000161638		54395261	54419460	7577	-1.77518	7.84546	2.70926e-05	0.00178783	6150	6784	11908	6252	15879	35819	63832	23637	69757	25353	19497	6833
PIM1	chr6	ENSG00000137193		37170203	37175426	2977	-1.77228	5.0177	4.36745e-05	0.00258108	1500	1027	1366	1442	1379	13786	2799	8348	4752	1754	2951	1031
AVPR1A	chr12	ENSG00000166148		63142759	63150942	5963	-1.7719	4.06526	6.8547e-06	0.000600993	781	704	260	1238	730	4583	790	1911	1841	1663	4640	1643
MAFB	chr20	ENSG00000204103		40685848	40689240	3393	-1.76951	4.73862	5.56876e-07	6.99379e-05	969	1657	595	725	1727	2997	1376	3053	4929	3809	4916	5720
RELT	chr11	ENSG00000054967		73376264	73397474	6322	-1.76563	0.75649	0.000105371	0.00536187	69	45	41	83	129	737	103	238	220	120	174	177
WNT10B	chr12	ENSG00000169884		48965340	48971763	2629	-1.76128	0.625657	0.0015649	0.0427259	44	59	41	42	146	236	58	87	66	288	514	242
APOLD1	chr12	ENSG00000178878		12725917	12829975	7243	-1.76048	6.8202	1.70709e-17	1.02839e-14	4794	5126	3528	5682	4960	22093	10498	18187	14273	15598	17861	18037
LRRC25	chr19	ENSG00000175489		18391144	18397617	2415	-1.75937	1.76144	2.74276e-05	0.00179723	120	170	91	77	263	411	142	390	630	573	452	783
LILRA2	chr19	ENSG00000239998		54572920	54587560	2622	-1.7588	0.0244174	0.000329183	0.0129732	50	33	34	20	74	209	31	69	155	130	200	206
LILRB5	chr19	ENSG00000105609		54249431	54257301	7017	-1.75876	2.88718	9.53366e-06	0.000794826	205	376	132	328	595	1420	278	745	1297	971	1427	1297
TAGAP	chr6	ENSG00000164691		159034468	159045152	4089	-1.7553	1.81885	4.04424e-06	0.000387313	173	216	103	80	159	866	187	494	649	485	473	453
SIRPB1	chr20	ENSG00000101307		1563521	1620061	6091	-1.75339	0.118402	0.000297298	0.012096	54	19	38	29	89	304	84	63	127	76	248	185
GPR34	chrX	ENSG00000171659		41688973	41697277	1928	-1.75301	2.57762	1.78835e-05	0.00129448	288	296	70	194	472	646	260	904	1263	1042	1011	873
IER5	chr1	ENSG00000162783		181088712	181092899	4188	-1.75162	4.51706	2.53464e-10	5.504e-08	1255	870	691	1131	960	4997	1512	5231	1980	3378	2975	3775
C11orf96	chr11	ENSG00000187479		43925342	43944338	2373	-1.75047	7.50238	0.000934514	0.0285631	9651	4416	7207	8704	8558	63454	8442	37389	7428	5922	8202	61746
HBEGF	chr5	ENSG00000113070		140332843	140346631	3018	-1.74987	3.90584	3.74628e-12	1.11173e-09	788	449	484	807	706	3687	1572	2010	2038	1505	2432	2273
TLR2	chr4	ENSG00000137462		153701500	153705699	4200	-1.74089	1.81844	4.80577e-06	0.00044027	150	181	47	133	272	857	247	654	749	283	388	498
ICAM1	chr19	ENSG00000090339		10270835	10286615	3706	-1.73791	4.03046	2.93513e-05	0.0018859	664	431	624	523	1280	6677	683	2229	2006	1346	2466	1639
LINC01133	chr1	ENSG00000224259		159961218	159979061	1266	-1.73651	0.199854	0.000733378	0.0238603	28	62	27	42	90	181	21	115	112	154	274	266
PIEZO2	chr18	ENSG00000154864		10666483	11148762	14796	-1.73564	1.88162	1.63326e-06	0.000177332	228	82	45	292	198	671	383	861	488	318	446	696
FCGR3A	chr1	ENSG00000203747		161541759	161550737	2883	-1.7353	1.16558	0.000379392	0.0143134	91	52	107	66	154	517	44	208	308	272	349	539
FOLR2	chr11	ENSG00000165457		72216601	72221950	1416	-1.73452	4.21188	1.8611e-05	0.00134193	644	1034	386	385	1617	2376	821	1699	2847	3060	3780	3767
CD209	chr19	ENSG00000090659		7739994	7747564	4413	-1.72407	2.96049	0.000419634	0.0154035	125	502	149	168	790	1334	251	720	1226	1183	1863	1136
GRAP2	chr22	ENSG00000100351		39901082	39973721	6190	-1.72304	0.926946	3.45442e-05	0.0021721	52	61	74	66	158	436	108	157	248	246	332	369
ITGAM	chr16	ENSG00000169896		31259990	31332892	5665	-1.72121	3.32787	4.55301e-06	0.000429432	383	472	241	299	827	1720	446	1022	1423	1343	2156	1909
LYZ	chr12	ENSG00000090382		69348341	69354234	1764	-1.71803	3.99608	1.04903e-05	0.000855484	937	551	688	248	919	4153	676	2302	2545	2441	2385	1764
MRC1	chr10	ENSG00000260314		17809344	17911170	5198	-1.71638	4.54375	3.46689e-06	0.000346929	1005	986	390	732	2175	3681	959	2827	4487	3380	4356	3692
C16orf54	chr16	ENSG00000185905		29742463	29746006	2585	-1.71608	0.443098	0.000794448	0.0251463	54	77	44	12	99	425	40	204	191	161	169	191
C8orf4	chr8	ENSG00000176907		40153455	40155308	1854	-1.71596	4.14076	9.71982e-11	2.35737e-08	1142	651	325	1073	781	4105	3142	3005	1634	1675	3009	1973
DOCK2	chr5	ENSG00000134516		169637247	170083382	12890	-1.70953	2.64148	4.51891e-06	0.000428379	187	230	174	225	585	1383	302	711	1054	890	980	966
TESPA1	chr12	ENSG00000135426		54948018	54984746	5025	-1.70842	0.832917	1.91811e-05	0.00137772	81	71	51	65	122	352	113	162	170	243	279	450
PRLR	chr5	ENSG00000113494		35048756	35230589	13108	-1.70757	1.3085	0.000377797	0.0142821	126	170	77	52	96	118	141	256	574	249	428	682
ALOX5AP	chr13	ENSG00000132965		30713478	30764426	1715	-1.7046	2.80277	5.96416e-05	0.00336497	328	395	199	134	455	1172	214	700	1004	1129	1222	1470
PLEK	chr2	ENSG00000115956		68365173	68397453	3314	-1.70407	2.82349	3.86661e-05	0.0023675	248	344	153	184	662	1424	240	749	1225	1074	1107	1254
LAX1	chr1	ENSG00000122188		203765176	203776233	3198	-1.70145	-0.268286	0.00184587	0.0481448	23	10	22	34	99	263	32	91	84	49	115	198
C1QC	chr1	ENSG00000159189		22643630	22648110	1335	-1.69945	5.25057	2.93622e-05	0.0018859	1343	1783	821	908	3761	4538	1450	3409	6758	7709	6737	6777
RP4-536B24.2	chr16	ENSG00000260466		87836532	87837663	522	-1.69822	1.21582	0.000132944	0.00641533	88	77	82	131	136	708	148	471	238	101	144	618
STXBP2	chr19	ENSG00000076944		7636881	7647873	6040	-1.6948	1.61132	1.20172e-05	0.000946925	106	122	87	109	260	707	140	323	550	428	462	453
MS4A7	chr11	ENSG00000166927		60378482	60395951	4348	-1.69406	3.24096	8.74145e-07	0.000103025	435	418	187	536	585	1844	409	1362	2000	1704	1133	1085
LEF1	chr4	ENSG00000138795		108047545	108168956	5361	-1.68926	0.382248	4.7315e-05	0.00277864	46	61	45	49	83	256	107	94	143	198	355	126
TMEM236	chr10	ENSG00000148483		17752252	17800868	5464	-1.68838	-0.141981	2.18518e-05	0.00152589	32	30	19	45	79	127	57	134	223	124	106	131
SLC11A1	chr2	ENSG00000018280		218382029	218396894	8676	-1.68383	1.36372	0.00010743	0.00545176	129	93	97	127	118	1114	180	266	336	136	247	388
CCNL1	chr3	ENSG00000163660		157146508	157160760	8729	-1.67858	5.8813	0.000645681	0.0213015	2716	1081	504	6376	3893	22015	5412	17287	8366	1969	4372	4743
VSIG4	chrX	ENSG00000155659		66021738	66040125	2192	-1.67401	3.73234	3.64672e-05	0.00227353	612	536	342	302	1224	2136	436	1331	2431	2243	2173	2390
CFP	chrX	ENSG00000126759		47624213	47630305	4576	-1.67314	1.15505	0.000329425	0.0129732	77	119	57	90	159	391	69	119	344	263	451	536
DIO2	chr14	ENSG00000211448		80197527	80387757	7494	-1.67093	3.52039	0.000850672	0.0266549	259	797	259	219	1063	603	436	1283	2220	2754	2543	1290
GPR65	chr14	ENSG00000140030		88005124	88014811	4522	-1.66262	0.781296	0.000518826	0.017976	54	111	49	45	122	515	66	146	168	150	316	352
GATA2	chr3	ENSG00000179348		128479427	128493185	4459	-1.66018	2.97684	9.7479e-05	0.00504584	369	262	145	356	724	1154	536	480	506	1487	1691	1808
RP11-211G3.2	chr3	ENSG00000223401		187743686	187745420	536	-1.65989	0.301673	6.96145e-06	0.000604675	36	29	44	102	72	204	80	241	184	146	183	204
TNXA	chr6	ENSG00000248290		32008614	32012472	2038	-1.65927	3.95302	2.7202e-05	0.00178873	686	775	580	505	882	1916	937	958	1283	2416	4379	3158
DAPP1	chr4	ENSG00000070190		99816833	99870154	4548	-1.65509	-0.474796	0.000163923	0.0075774	32	31	20	15	61	164	39	74	111	70	124	125
P2RY13	chr3	ENSG00000181631		151326312	151329548	2764	-1.64893	1.17663	2.70376e-05	0.00178783	156	94	57	81	122	324	98	260	490	340	398	319
MFAP5	chr12	ENSG00000197614		8637346	8662888	3876	-1.64761	6.30786	0.000267164	0.0111368	2942	5034	1936	1872	6294	8514	2216	7719	8759	14120	25098	10300
BCAT1	chr12	ENSG00000060982		24810022	24949459	11775	-1.64496	3.57668	0.000155791	0.00727347	444	609	184	691	917	1303	331	1220	1599	1907	3475	1766
NAMPTP1	chr10	ENSG00000229644		36521721	36524234	2514	-1.64386	1.32649	1.48422e-05	0.00113598	88	122	73	149	145	659	127	296	230	287	481	428
CSF2RB	chr22	ENSG00000100368		36913628	36940449	5000	-1.64125	2.68204	0.000440826	0.0159853	207	289	97	225	718	1635	175	644	771	776	1317	1062
IER3	chr6	ENSG00000137331		30743199	30744554	1356	-1.6359	4.82533	4.9669e-05	0.00289865	1899	613	1394	1203	1170	9153	2346	8442	4383	2154	2727	1171
AC011239.2	chr2	ENSG00000279526		23616499	23617987	1489	-1.63244	1.14714	0.000600499	0.0201696	183	93	38	149	50	653	158	777	280	214	162	118
C10orf10	chr10	ENSG00000165507		44970981	44978810	2979	-1.62069	6.36394	7.56499e-05	0.00413088	4897	4457	2435	2537	4458	10990	1946	9731	9682	11901	24137	12085
CTB-50E14.5	chr19	ENSG00000269374		42485076	42485714	639	-1.62054	2.65192	3.62517e-05	0.00227181	254	304	193	349	364	596	369	811	597	706	847	2285
ADORA3	chr1	ENSG00000121933		111483348	111563962	4486	-1.62044	1.37964	3.66535e-05	0.0022741	163	69	85	128	157	460	140	197	491	495	285	476
APOBR	chr16	ENSG00000184730		28494649	28498970	3792	-1.61958	0.913813	8.29626e-05	0.00441404	82	57	101	61	115	506	111	154	250	242	310	292
NCF2	chr1	ENSG00000116701		183555563	183590876	2928	-1.61741	2.86359	0.000346109	0.0134099	324	411	130	190	664	1418	201	605	1005	982	1521	1398
SFRP4	chr7	ENSG00000106483		37905932	38025695	3606	-1.61199	5.70215	2.3963e-06	0.000251409	2524	3465	1313	1455	3251	4212	3437	6952	7475	12302	7187	9413
FAM107A	chr3	ENSG00000168309		58564117	58627610	5321	-1.61144	5.15395	3.11759e-07	4.12914e-05	2025	1083	1180	2311	1786	8776	1546	5426	7293	3770	5397	3902
KLF9	chr9	ENSG00000119138		70384597	70414624	5175	-1.60983	7.93219	5.32543e-13	1.80823e-10	15042	8321	5366	17820	12346	46607	25108	44562	35122	30038	31760	36704
PNP	chr14	ENSG00000198805		20468954	20477094	4139	-1.60965	3.67784	0.000109771	0.00551067	814	511	289	642	778	5400	934	2348	1333	947	1880	548
TNXB	chr6	ENSG00000168477		32041154	32115334	15623	-1.60912	7.79202	7.05408e-07	8.66678e-05	8109	8501	8215	9159	17845	32541	15191	21400	28709	29451	62616	27984
SHISA3	chr4	ENSG00000178343		42397839	42402487	1971	-1.60908	4.54144	0.000403743	0.0150497	741	1721	640	577	1693	1821	1335	2305	3312	4146	8150	1425
VIPR1	chr3	ENSG00000114812		42489299	42537573	7384	-1.60859	0.086661	0.000946706	0.0287944	54	34	14	86	70	237	42	75	153	73	258	196
FCGR2A	chr1	ENSG00000143226		161505430	161524013	5314	-1.60775	3.31519	1.72547e-07	2.42279e-05	468	458	306	403	689	1796	521	1331	1540	1353	1646	1730
KCNQ1	chr11	ENSG00000053918		2444684	2849109	3971	-1.59708	1.67712	8.10429e-05	0.0043616	159	166	87	87	247	476	132	323	442	481	608	656
C1QA	chr1	ENSG00000173372		22636506	22639608	1272	-1.59422	5.64816	0.000100018	0.00515976	2413	2535	1359	1043	4459	5049	2017	4136	6951	9874	8536	11821
WDFY4	chr10	ENSG00000128815		48684876	48982956	13688	-1.59223	1.79093	2.66172e-05	0.00178163	135	135	167	119	232	903	204	396	664	382	610	305
XXbac-BPG252P9.10	chr6	ENSG00000272273		30742929	30743592	527	-1.58686	3.08571	2.67984e-05	0.00178653	521	235	401	406	385	2587	659	2353	1237	765	911	430
LILRB2	chr19	ENSG00000131042		54238904	54281184	4514	-1.58251	1.07134	1.09682e-05	0.000879102	75	95	59	113	161	593	144	268	353	187	270	301
CD163L1	chr12	ENSG00000177675		7346685	7479897	5690	-1.58032	2.12677	2.1934e-05	0.00152589	185	265	121	142	316	550	229	464	652	770	811	773
PROX1	chr1	ENSG00000117707		213983181	214041502	8928	-1.57681	1.74293	5.12742e-05	0.00297375	154	198	108	112	208	235	181	612	430	409	642	796
ARHGAP9	chr12	ENSG00000123329		57472255	57488814	5127	-1.57451	1.31706	8.28672e-05	0.00441404	100	93	66	100	244	800	164	291	302	200	317	437
KCNJ15	chr21	ENSG00000157551		38157034	38307357	9728	-1.57126	-0.597686	0.000322206	0.0128025	17	28	29	43	35	164	41	97	98	28	82	144
CTD-2369P2.8	chr19	ENSG00000267607		10285801	10289019	3219	-1.5683	2.48166	0.000123799	0.00606812	278	163	203	230	462	2176	279	750	663	480	780	563
SLC16A9	chr10	ENSG00000165449		59650761	59736002	4429	-1.56772	1.73803	0.000364325	0.0139422	175	217	118	64	191	380	195	571	232	466	374	1079
CTD-2031P19.5	chr5	ENSG00000262211		55936143	55941727	797	-1.56577	4.05993	0.000167664	0.00771523	382	803	340	1595	1106	843	737	2489	2939	3083	3819	2297
WAS	chrX	ENSG00000015285		48676596	48691427	2381	-1.56393	1.77496	0.000109261	0.00549986	176	127	89	106	331	731	166	292	474	455	593	639
MT1M	chr16	ENSG00000205364		56632233	56633986	942	-1.55725	2.03755	2.36216e-05	0.00162746	318	174	91	275	137	1292	304	801	488	399	449	481
TMEM154	chr4	ENSG00000170006		152618632	152680165	11587	-1.5554	1.32766	2.95659e-05	0.0018909	117	99	63	149	188	600	125	312	369	219	489	377
GLULP4	chr9	ENSG00000178723		34917175	34918296	1122	-1.55364	1.31698	0.000245108	0.0103349	117	87	85	178	138	214	151	192	228	418	408	772
MYO1F	chr19	ENSG00000142347		8520790	8577577	8550	-1.55159	2.71095	2.79731e-05	0.0018202	269	224	171	250	708	1898	501	678	1018	567	843	1078
F13A1	chr6	ENSG00000124491		6144085	6321013	4690	-1.54996	5.66827	0.000596207	0.0200615	1549	2561	830	1647	6239	6937	1196	5088	8502	7355	11097	9104
RP11-1143G9.4	chr12	ENSG00000257764		69353493	69354225	599	-1.54771	2.81219	4.3195e-05	0.00256085	455	252	340	153	419	1692	314	1047	1081	1027	995	847
KLF15	chr3	ENSG00000163884		126342635	126357442	2848	-1.5438	4.82752	0.00170282	0.0454937	2876	229	376	1927	1822	3327	1932	3699	3977	3489	1851	9800
RAC2	chr22	ENSG00000128340		37225261	37244448	2532	-1.54372	2.92761	0.000603221	0.0202247	281	376	344	128	654	1431	274	592	779	1133	1448	1707
AC098587.1	chr4	ENSG00000278059		54273705	54273772	68	-1.54016	0.497345	0.000185699	0.00831638	56	58	34	69	131	105	77	243	222	154	316	260
GPR132	chr14	ENSG00000183484		105049389	105065445	4200	-1.53934	0.401417	0.000127917	0.00623721	86	38	46	50	95	376	90	117	221	153	174	170
CSF1R	chr5	ENSG00000182578		150053291	150113372	5151	-1.53851	5.29139	1.30159e-05	0.00101704	1688	2008	859	1047	4109	6009	2219	3868	6536	5332	7479	6844
FGR	chr1	ENSG00000000938		27612064	27635277	3474	-1.53493	2.02474	1.19781e-05	0.000946925	261	198	73	257	223	1052	258	480	625	435	568	636
BHLHE40-AS1	chr3	ENSG00000235831		4896809	4979961	2717	-1.53082	1.10791	9.42582e-05	0.00494458	135	100	70	94	117	772	229	449	250	123	254	157
CST7	chr20	ENSG00000077984		24949230	24959928	930	-1.52894	0.928001	0.00149604	0.0412681	92	77	87	30	160	400	74	190	170	216	277	524
LY75	chr2	ENSG00000054219		159803355	159904749	8798	-1.52791	1.10657	2.50232e-05	0.00168951	135	120	36	116	125	401	119	337	412	270	336	256
MUSK	chr9	ENSG00000030304		110668771	110801579	4182	-1.52646	0.529543	0.00162559	0.0439334	42	70	52	32	152	184	41	169	232	196	345	218
PIK3AP1	chr10	ENSG00000155629		96593312	96720514	5691	-1.5262	2.28275	3.95746e-05	0.00241522	160	276	127	209	435	674	223	582	830	694	917	819
DSC2	chr18	ENSG00000134755		31058840	31102415	12371	-1.52589	1.04541	0.000443616	0.0159933	48	149	26	104	194	239	137	206	380	251	430	355
ITPKC	chr19	ENSG00000086544		40717103	40740860	3385	-1.52467	5.16127	3.09125e-06	0.000317193	2035	1140	1405	2340	1847	13055	2313	6097	4781	2654	3800	4079
BCL11B	chr14	ENSG00000127152		99169287	99271524	7855	-1.52126	-0.332746	0.00129763	0.0368846	34	36	25	18	77	244	38	80	101	119	127	61
SPI1	chr11	ENSG00000066336		47354860	47378576	2069	-1.52048	2.99498	1.68039e-05	0.00124529	337	391	316	263	617	1453	360	833	1137	1159	1353	1479
LDLR	chr19	ENSG00000130164		11089362	11133816	7718	-1.5203	4.83778	4.27957e-05	0.00256085	1920	924	902	2189	1182	12032	2302	4891	2157	2360	3378	2427
TBX1	chr22	ENSG00000184058		19756703	19783593	3496	-1.52016	0.512514	0.000996456	0.0299177	126	25	32	50	119	99	165	168	256	144	139	424
EBLN2	chr3	ENSG00000255423		73061659	73063337	1679	-1.51947	-0.836106	0.000808592	0.0254217	15	15	10	58	44	48	34	139	117	49	106	55
SRPX2	chrX	ENSG00000102359		100644218	100671299	2368	-1.51904	1.98453	9.28532e-06	0.000777593	192	153	113	175	352	687	277	480	674	478	863	429
SLCO2B1	chr11	ENSG00000137491		75100563	75206549	10351	-1.51888	4.68531	3.30403e-07	4.29558e-05	1360	1039	546	1314	2270	4188	1556	3187	5200	4018	3666	3502
SIGLEC11	chr19	ENSG00000161640		49948985	49961172	3173	-1.51852	-0.616859	0.000886916	0.0275136	25	14	14	30	80	89	31	78	134	73	102	117
CXCR6	chr3	ENSG00000172215		45940933	45948353	3769	-1.5157	0.574538	6.18297e-05	0.00346748	68	72	23	63	149	208	106	258	249	225	214	204
TNFRSF10A	chr8	ENSG00000104689		23190452	23225126	2951	-1.51293	1.16465	1.5689e-05	0.00118142	83	83	70	129	196	557	152	369	294	287	363	212
FGD2	chr6	ENSG00000146192		37005646	37029070	10167	-1.50342	1.95176	1.55897e-05	0.00117869	157	133	94	282	331	834	344	619	969	319	330	493
ITGA11	chr15	ENSG00000137809		68296533	68432162	10864	-1.50336	3.91666	7.01804e-05	0.00388908	873	627	404	493	1387	2243	740	1501	1606	1821	4100	2585
BTK	chrX	ENSG00000010671		101349447	101390796	4575	-1.49907	1.51061	0.000467891	0.0166571	125	118	79	77	316	545	110	355	406	285	408	680
LCN10	chr9	ENSG00000187922		136738167	136743356	4263	-1.49702	0.238973	0.00153882	0.0421988	68	11	21	163	50	250	143	103	221	169	166	101
MPZL3	chr11	ENSG00000160588		118226690	118252350	3968	-1.49573	0.440876	0.000260034	0.0108638	60	60	20	84	125	396	88	236	212	135	178	113
IL10RA	chr11	ENSG00000110324		117986348	118001483	6548	-1.4951	3.77328	5.04364e-06	0.000453536	520	586	315	516	1581	3097	1149	1629	1893	1482	2357	1964
C5AR2	chr19	ENSG00000134830		47332147	47347327	6802	-1.49425	1.07378	3.8183e-05	0.00235011	69	68	43	197	176	465	189	290	322	169	280	380
DUSP10	chr1	ENSG00000143507		221701424	221742176	2914	-1.4928	3.74997	0.000217862	0.00941801	944	603	389	663	753	4392	1225	4175	1799	812	1360	471
BDKRB2	chr14	ENSG00000168398		96204679	96244166	6845	-1.49261	3.29501	0.000402626	0.0150381	497	251	231	561	1015	3251	481	1144	757	687	1585	1895
FYB	chr5	ENSG00000082074		39105236	39274528	6100	-1.48988	1.95958	0.000534533	0.0184372	106	204	106	88	481	975	185	526	598	462	587	512
RASGRP4	chr19	ENSG00000171777		38409051	38426305	4183	-1.486	1.32842	0.000108982	0.00549986	83	111	77	136	231	569	125	250	318	278	433	473
LCP1	chr13	ENSG00000136167		46125920	46211871	5061	-1.48379	4.78785	0.00018742	0.00833351	1022	1814	1177	468	2201	6068	1073	2624	4256	3809	5005	4057
MCL1	chr1	ENSG00000143384		150574551	150579738	4371	-1.48207	8.29668	9.84483e-09	1.75097e-06	17559	13331	10146	22610	16229	82450	25124	75289	41113	27467	33224	38710
IKZF1	chr7	ENSG00000185811		50304124	50405101	9784	-1.48189	2.18324	0.000157305	0.00732588	168	243	160	110	448	915	202	549	748	698	627	693
CTSS	chr1	ENSG00000163131		150730196	150765957	4228	-1.47435	4.4766	7.06729e-05	0.00390478	860	1282	713	798	1961	3813	680	2523	3528	2530	4684	3852
RNASE1	chr14	ENSG00000129538		20801228	20803278	1506	-1.47356	6.86495	0.000257006	0.0107856	5737	5455	3796	2978	11421	14237	4619	8215	13716	20236	24186	25419
DUSP8	chr11	ENSG00000184545		1554044	1571920	4616	-1.46955	4.4215	4.22858e-05	0.00253919	977	732	1295	1421	784	6593	2235	5990	2215	1045	1544	2872
CEBPB-AS1	chr20	ENSG00000277449		50184598	50191498	2648	-1.46883	2.69992	7.64543e-06	0.000654947	297	247	260	505	341	1198	475	1193	612	555	744	1711
LCP2	chr5	ENSG00000043462		170246237	170298227	7231	-1.46738	2.72844	5.74129e-05	0.00325893	296	315	206	182	683	1345	324	924	1192	856	878	1001
BIN2	chr12	ENSG00000110934		51281038	51324668	4010	-1.46167	0.952016	0.000468273	0.0166571	57	114	51	63	209	471	96	225	318	209	275	297
HCK	chr20	ENSG00000101336		32052188	32101856	3092	-1.46035	2.31804	9.31941e-05	0.00490253	278	211	144	164	477	1111	237	539	732	622	771	850
HCLS1	chr3	ENSG00000180353		121631399	121660927	5093	-1.45962	3.68937	3.67619e-06	0.000361331	690	583	447	581	972	2613	649	1297	2139	2018	1892	1920
MS4A6A	chr11	ENSG00000110077		60172014	60184666	5791	-1.4559	4.19809	1.0153e-05	0.000835271	975	1046	409	842	1479	2543	814	2159	3133	2979	3263	2815
SELPLG	chr12	ENSG00000110876		108622277	108633959	2494	-1.45052	2.87482	0.000181247	0.0082155	309	414	350	160	567	1255	332	675	1158	1088	1259	1288
CD53	chr1	ENSG00000143119		110873154	110899928	2080	-1.44921	3.18649	0.000211396	0.00922389	432	551	274	186	866	1865	356	1114	1589	1310	1282	1354
RP11-823E8.3	chr12	ENSG00000274021		89351015	89353271	2257	-1.44812	3.29799	5.58005e-07	6.99379e-05	904	424	263	531	379	1336	1110	2204	1568	985	1686	1017
CYBB	chrX	ENSG00000165168		37780011	37813461	4423	-1.4477	4.43097	0.000100813	0.00518645	763	1277	470	740	2407	2928	868	2802	4324	2966	3752	3270
LILRB4	chr19	ENSG00000186818		54643889	54670359	6328	-1.44667	1.24437	0.000168145	0.00771523	89	107	100	92	209	350	111	307	446	472	347	242
CD84	chr1	ENSG00000066294		160541095	160579516	9255	-1.44554	2.40221	0.000412767	0.0152642	140	220	134	218	692	837	221	690	922	639	884	939
LRRC70	chr5	ENSG00000186105		62578735	62581448	2249	-1.44356	0.917762	0.000139243	0.00670196	79	115	32	121	149	451	112	352	301	180	284	196
SHISA6	chr17	ENSG00000188803		11241263	11564063	8527	-1.43872	1.78676	0.00036521	0.0139474	162	132	133	189	271	314	240	210	645	533	932	379
OSCAR	chr19	ENSG00000170909		54094668	54102692	2084	-1.4382	0.0011203	0.00161488	0.0437706	64	51	25	27	86	202	34	83	140	134	186	168
ADAM8	chr10	ENSG00000151651		133262403	133276868	4780	-1.43459	1.29087	0.000442614	0.0159933	142	70	78	199	153	952	212	227	223	192	257	373
RP11-203M5.8	chr14	ENSG00000258908		20474789	20477089	492	-1.43381	1.57148	0.00110055	0.0324678	231	115	76	163	185	1206	225	523	280	219	422	142
LAIR1	chr19	ENSG00000167613		54351384	54370558	8071	-1.43179	2.72918	9.68821e-06	0.000804122	362	291	146	275	680	1272	512	962	1225	713	777	1088
CSF2RA	chrX	ENSG00000198223		1268800	1310381	3830	-1.43108	1.22495	2.93867e-05	0.0018859	129	68	93	110	200	592	201	286	403	275	241	305
MPEG1	chr11	ENSG00000197629		59208510	59212951	4442	-1.4306	4.41894	4.84682e-05	0.00283744	915	1353	793	520	1842	3013	991	2554	3741	3375	4147	2767
DLL1	chr6	ENSG00000198719		170282206	170290473	3174	-1.429	2.77519	2.05068e-05	0.00145614	389	173	113	668	544	1138	1324	1031	636	725	1361	641
DOCK8	chr9	ENSG00000107099		214854	465259	13784	-1.42526	2.64812	2.83634e-05	0.00183919	291	248	130	353	668	1403	403	840	1020	688	945	862
VAV1	chr19	ENSG00000141968		6772714	6857366	4305	-1.42317	1.55964	0.000443039	0.0159933	103	149	67	113	352	522	141	349	399	368	432	633
RBM47	chr4	ENSG00000163694		40423267	40630875	8544	-1.42305	1.41298	0.00016874	0.00772356	104	132	71	154	243	479	96	356	466	362	420	393
RUNX3	chr1	ENSG00000020633		24899511	24965121	4523	-1.42161	1.19978	0.00121218	0.0349345	62	109	138	66	192	532	84	249	269	390	399	279
STX11	chr6	ENSG00000135604		144150526	144188370	1926	-1.41657	0.841066	0.000407065	0.0151132	91	111	35	109	126	448	74	266	276	194	308	182
DUSP6	chr12	ENSG00000139318		89347232	89353271	4632	-1.41612	5.36582	1.15225e-07	1.68244e-05	4041	1782	1061	2093	1712	6113	4715	10040	6403	4051	6398	3982
CD96	chr3	ENSG00000153283		111292719	111665750	5762	-1.41321	0.502524	0.000966427	0.0292987	49	84	68	33	119	281	77	152	143	245	277	172
BCL6	chr3	ENSG00000113916		187721377	187745727	5938	-1.41304	6.08432	3.14799e-08	5.06799e-06	1639	3009	3576	4574	4720	13657	6069	12951	10213	6664	7332	11081
TBXAS1	chr7	ENSG00000059377		139777051	140020325	6271	-1.40916	2.1609	0.000140495	0.00672754	249	281	101	151	392	820	252	426	652	673	735	730
EMB	chr5	ENSG00000170571		50396192	50443248	5257	-1.40896	2.40078	0.000209401	0.00917973	194	429	90	308	387	804	249	643	835	808	1039	687
RP1-261G23.7	chr6	ENSG00000272114		43770429	43770616	188	-1.40819	0.0398943	0.000277137	0.0114503	47	42	29	49	102	313	104	153	109	74	149	113
HAS2	chr8	ENSG00000170961		121612116	121641390	4190	-1.40567	1.99034	0.000512404	0.0177865	244	197	158	141	275	1345	205	714	394	269	693	357
FCER1G	chr1	ENSG00000158869		161215234	161220699	964	-1.40524	2.96812	0.000154391	0.00722618	403	468	249	207	704	1046	403	756	1181	1132	1550	1388
EBI3	chr19	ENSG00000105246		4229498	4237531	1284	-1.40481	-0.189593	0.000556355	0.0190139	50	30	34	21	88	159	70	105	194	118	82	114
CD86	chr3	ENSG00000114013		122055366	122121139	3433	-1.40454	1.31664	0.000178931	0.00815011	121	140	67	90	236	540	137	257	413	327	391	336
RP11-211G3.3	chr3	ENSG00000228804		187702313	187733849	717	-1.39819	1.93075	3.2796e-06	0.000332862	116	144	218	247	255	657	349	650	551	397	520	633
CCR1	chr3	ENSG00000163823		46201709	46208396	2731	-1.39717	1.63114	0.000272023	0.011289	158	215	89	122	222	655	124	324	497	442	527	402
KCNA5	chr12	ENSG00000130037		5043989	5046788	2800	-1.39681	4.7747	3.11682e-06	0.000318069	1461	1269	1397	1906	983	3598	1598	5609	3097	3509	2890	6620
GALNT15	chr3	ENSG00000131386		16174649	16231992	5676	-1.39653	4.00542	0.00175561	0.0465711	711	336	491	1044	1831	2688	314	1535	3037	1652	3375	2745
EVI2A	chr17	ENSG00000126860		31317560	31321884	2071	-1.39538	1.91425	0.000180415	0.0081977	160	217	131	119	357	740	215	451	391	423	735	681
FOXC2	chr16	ENSG00000176692		86567251	86569728	2478	-1.39537	-0.00203067	0.000814685	0.0255702	73	50	39	46	44	99	65	116	84	127	173	276
KLF10	chr8	ENSG00000155090		102648779	102655902	4003	-1.39086	7.2825	2.5396e-07	3.43674e-05	8698	8110	6160	12769	5215	38477	19045	40052	19554	11121	13083	18894
RHBDF2	chr17	ENSG00000129667		76470891	76501790	6924	-1.39086	2.15953	0.000104832	0.00534903	238	97	112	371	419	1203	599	603	864	385	356	469
S1PR1	chr1	ENSG00000170989		101236888	101241518	3071	-1.38175	4.82428	2.3432e-05	0.00162072	1579	2070	874	1336	1568	3457	1605	3015	3499	5051	6911	3277
CLEC7A	chr12	ENSG00000172243		10116777	10130258	4190	-1.37213	0.475377	0.00104812	0.0311682	91	55	40	69	115	450	84	258	252	100	131	108
SNAI1	chr20	ENSG00000124216		49982999	49988886	1686	-1.36706	2.03081	6.98255e-05	0.00388093	304	114	155	268	252	1290	492	497	369	442	376	586
ERLEC1P1	chr21	ENSG00000240755		14143581	14144158	578	-1.36681	-0.0841997	0.000487763	0.0170834	60	41	32	94	23	85	205	86	130	109	97	197
CYP7B1	chr8	ENSG00000172817		64587763	64798761	2282	-1.35928	0.735898	0.000671512	0.0220008	74	84	44	104	148	164	73	238	336	193	362	214
VEGFA	chr6	ENSG00000112715		43770184	43786487	14431	-1.35927	4.83612	4.56525e-05	0.00268947	1358	1244	630	1824	2944	9820	3627	4845	2594	1629	3595	2863
RP11-750H9.5	chr11	ENSG00000255197		47383148	47409190	1113	-1.35671	-0.499412	0.00143082	0.0398813	21	34	12	40	87	131	62	92	124	66	144	54
CXorf21	chrX	ENSG00000120280		30558824	30577844	1855	-1.35289	-0.609482	0.00134892	0.038053	34	30	10	36	68	144	37	112	122	49	102	63
SIGLEC1	chr20	ENSG00000088827		3686970	3707128	7886	-1.35288	3.4104	0.000212713	0.00925972	401	518	200	556	1326	2156	592	1074	1951	1403	1432	1613
MT1X	chr16	ENSG00000187193		56682424	56684196	1773	-1.35207	3.74456	1.71758e-05	0.00126283	819	1136	382	807	414	2223	888	3386	2031	1512	1839	1464
CTD-2020K17.3	chr17	ENSG00000233175		45238028	45241734	2293	-1.35133	1.56246	0.000311154	0.0124844	183	130	98	157	229	630	135	321	366	262	609	505
GALNT13	chr2	ENSG00000144278		153871913	154453849	6520	-1.35094	1.13431	0.00106246	0.0314443	100	97	72	126	203	290	112	196	359	136	500	484
NFKBIA	chr14	ENSG00000100906		35401511	35404749	2373	-1.34965	7.0965	1.19573e-08	2.06762e-06	8443	9568	3942	9116	5857	17943	16340	18797	13295	18806	20114	27481
PTPN6	chr12	ENSG00000111679		6946468	6961316	5009	-1.34515	2.49059	0.000117839	0.00583725	304	244	201	249	527	1141	290	550	765	742	801	1079
TSC22D3	chrX	ENSG00000157514		107713221	107777342	4766	-1.34437	8.10806	6.4517e-07	8.03236e-05	24152	12820	8751	17256	11427	38682	27933	38465	29756	31357	33581	68259
MYO1G	chr7	ENSG00000136286		44962662	44979098	8653	-1.34281	0.780735	0.000965389	0.0292987	89	56	84	75	151	519	93	171	228	206	247	188
MPZL2	chr11	ENSG00000149573		118253403	118264536	4753	-1.34245	1.38385	0.00181962	0.0476819	122	155	36	173	249	516	99	307	529	287	535	220
GNA15	chr19	ENSG00000060558		3136193	3163769	2613	-1.34226	1.38478	0.000278972	0.0115007	117	161	89	82	251	575	154	347	331	253	449	411
CD300A	chr17	ENSG00000167851		74466416	74484796	2686	-1.34213	0.907013	0.00168079	0.0451636	92	145	56	49	155	392	99	157	251	205	252	424
DNM1P46	chr15	ENSG00000182397		99790156	99806927	3979	-1.3414	-0.646189	0.00185636	0.0482835	39	29	14	46	44	73	95	161	106	13	67	115
TSKU	chr11	ENSG00000182704		76782251	76798154	4131	-1.34094	3.82602	1.71195e-05	0.00126283	956	814	501	683	844	2332	905	1795	1631	1508	1668	3827
VASH2	chr1	ENSG00000143494		212950520	212992037	9086	-1.34055	0.804998	0.00070558	0.0230362	108	80	24	119	160	188	165	226	191	153	418	323
SOCS2	chr12	ENSG00000120833		93569814	93583487	6776	-1.33798	4.78382	1.12689e-07	1.67021e-05	1911	1231	818	1555	2054	5785	2676	3968	3940	2647	2427	5641
CD4	chr12	ENSG00000010610		6786858	6820808	4583	-1.33555	4.04088	0.000129546	0.00626752	798	756	760	400	1679	2549	952	1578	2444	2461	2846	2777
ADAMTS15	chr11	ENSG00000166106		130448974	130476641	5673	-1.3335	2.6202	0.000315982	0.0126089	371	267	198	471	393	1038	344	535	947	498	715	1795
ADRA1A	chr8	ENSG00000120907		26748150	26867273	5848	-1.33346	0.670156	0.000645783	0.0213015	72	161	42	90	57	186	172	156	219	181	210	387
TYROBP	chr19	ENSG00000011600		35904401	35908295	907	-1.33267	3.81548	0.000358131	0.0138184	887	830	500	396	1162	1887	636	1196	1690	2205	2565	3025
SERTAD1	chr19	ENSG00000197019		40421592	40426025	2114	-1.33153	4.39353	1.55355e-05	0.00117869	1409	1148	953	1079	976	5617	1103	4711	2371	1885	2344	2934
NRARP	chr9	ENSG00000198435		137300482	137302251	1770	-1.33115	1.19244	0.0013831	0.0387932	135	115	60	85	232	468	252	259	105	322	586	191
IGFBP6	chr12	ENSG00000167779		53097436	53102345	1279	-1.32841	7.13186	0.00168531	0.0452201	8966	7315	4942	6292	10620	11502	4904	10455	10724	19594	30229	42487
AP001189.4	chr11	ENSG00000236304		76657056	76663866	1426	-1.32841	0.961842	0.000357611	0.0138184	97	57	51	137	208	512	174	268	277	208	306	150
KLHL6	chr3	ENSG00000172578		183487531	183555689	10546	-1.32718	0.791164	0.00120223	0.0347011	84	53	47	133	171	540	99	202	291	162	169	217
PLEKHG1	chr6	ENSG00000120278		150599863	150843665	7398	-1.32572	3.00423	0.000364162	0.0139422	471	352	275	509	609	1082	508	771	2392	761	1609	542
GPR4	chr19	ENSG00000177464		45589764	45602208	3145	-1.31993	1.60566	0.000764162	0.0243944	163	139	186	129	175	800	213	325	377	386	646	172
GZMK	chr5	ENSG00000113088		55024253	55034570	1570	-1.31708	0.545969	0.00190125	0.0491091	79	88	45	23	159	257	84	237	174	231	205	203
NCKAP1L	chr12	ENSG00000123338		54497711	54548238	10596	-1.31641	3.53278	4.30843e-05	0.00256085	401	559	468	403	1360	1688	1091	1233	2530	1404	1720	1450
CTD-2370N5.3	chr17	ENSG00000265118		31305213	31318831	1242	-1.31049	1.44117	0.00077607	0.0246901	133	158	75	95	292	563	128	304	365	319	518	382
NCF4	chr22	ENSG00000100365		36860988	36878015	1759	-1.30483	2.01932	0.00101835	0.0304282	241	239	112	103	426	634	188	483	494	522	727	784
PDE4B	chr1	ENSG00000184588		65792514	66374579	8644	-1.30178	3.1685	5.55577e-05	0.00317291	758	533	268	503	405	2508	1241	1722	580	673	1253	1023
IL18R1	chr2	ENSG00000115604		102311529	102398775	4353	-1.29959	0.749351	0.00170091	0.0454937	73	114	31	95	162	482	125	173	231	102	211	298
LPAR5	chr12	ENSG00000184574		6618835	6636447	3258	-1.29733	0.714428	0.000271979	0.011289	66	63	108	95	103	286	117	201	192	275	259	217
PIK3R5	chr17	ENSG00000141506		8878911	8965712	7506	-1.2917	1.5821	0.00063035	0.020909	121	114	83	157	386	708	186	442	541	261	327	440
RASSF5	chr1	ENSG00000266094		206507530	206589283	6654	-1.28788	2.85762	0.000918798	0.0282213	325	320	260	301	841	1608	383	734	674	639	1053	1821
TPRG1	chr3	ENSG00000188001		188947214	189325304	9535	-1.28771	0.156329	0.00106172	0.0314443	47	100	21	54	87	183	76	142	147	112	161	231
NAMPT	chr7	ENSG00000105835		106248285	106286326	9049	-1.28698	4.6628	7.71748e-06	0.0006581	1378	1458	919	1716	1624	7604	1763	4903	3478	1851	3089	2484
ZFAND5	chr9	ENSG00000107372		72351425	72365235	7053	-1.28675	8.02205	6.26219e-06	0.000551634	13496	15672	9927	15712	17616	34749	19616	45722	27305	22057	28077	74505
KLF6	chr10	ENSG00000067082		3775996	3785281	6139	-1.28484	7.20139	2.78509e-05	0.00181859	8391	8331	5127	12319	7391	33522	7000	36339	22074	11291	22461	13412
PRSS12	chr4	ENSG00000164099		118280038	118353003	5725	-1.28465	1.98976	0.000112081	0.00559653	153	284	198	141	293	339	396	537	563	725	604	587
CNTN4-AS1	chr3	ENSG00000237990		3039033	3061145	1640	-1.2827	-0.187057	0.00092281	0.028298	50	49	15	78	58	97	63	134	84	145	179	115
FBN1	chr15	ENSG00000166147		48408306	48645849	16057	-1.28183	7.77727	6.42541e-05	0.00359265	10292	11139	7213	11831	22058	26304	13143	21708	24841	29242	55443	34551
DENND2D	chr1	ENSG00000162777		111187174	111204535	5515	-1.27531	1.05046	0.00048849	0.0170834	95	115	73	120	179	370	113	169	311	273	295	406
RP11-1260E13.4	chr17	ENSG00000262061		331205	333488	2284	-1.27199	0.138516	0.000567927	0.0192837	38	108	19	67	77	141	134	193	109	163	169	139
LAT2	chr7	ENSG00000086730		74199652	74229834	4549	-1.26727	2.00945	0.000191861	0.00849052	208	137	138	229	448	848	280	462	581	446	488	739
TMC8	chr17	ENSG00000167895		78130770	78142968	5459	-1.26706	1.79719	0.000582285	0.0197353	207	162	121	121	369	918	261	312	529	338	412	557
ADAM28	chr8	ENSG00000042980		24294040	24359018	9351	-1.26245	0.272221	0.000759566	0.0242892	79	40	36	69	120	312	80	207	160	131	131	141
IPCEF1	chr6	ENSG00000074706		154154496	154356792	8474	-1.26186	0.376445	0.000415342	0.0153291	81	79	28	71	110	241	99	154	162	221	156	185
LCN6	chr9	ENSG00000204003		136738167	136748453	2651	-1.26052	0.620788	0.0011308	0.0328426	117	48	47	159	72	306	145	119	256	233	258	124
CCDC88C	chr14	ENSG00000015133		91271323	91417844	12426	-1.25782	3.2586	7.94872e-05	0.00431519	542	319	356	872	694	1230	2447	1462	1681	1030	1272	376
DSP	chr6	ENSG00000096696		7541575	7586717	10093	-1.25765	2.90979	0.00116884	0.0337896	526	235	204	503	733	488	409	695	1344	1225	1381	1398
EVI2B	chr17	ENSG00000185862		31303766	31314112	2072	-1.25669	2.26508	0.00125423	0.0359375	246	294	161	130	528	1014	227	501	747	520	838	699
ACKR2	chr3	ENSG00000144648		42804752	42887974	5469	-1.25275	0.646916	0.000281379	0.0115489	97	62	52	89	147	205	136	193	203	284	269	171
ZC3H12A	chr1	ENSG00000163874		37474552	37484379	3117	-1.25099	2.89489	0.000340931	0.0132857	542	234	247	549	588	2440	931	1474	831	395	760	635
GALNT6	chr12	ENSG00000139629		51351247	51392867	7347	-1.2477	0.619421	0.000119686	0.00590322	80	69	55	116	120	286	118	193	244	171	209	233
TMEM2	chr9	ENSG00000135048		71683366	71816690	9625	-1.24471	4.00229	5.07644e-06	0.0004536	900	1025	489	1066	1145	3402	1247	2193	2965	1578	2689	1353
IL12RB1	chr19	ENSG00000096996		18058995	18098944	4298	-1.24412	-0.18381	0.000751993	0.0242123	55	30	24	50	94	118	68	112	163	128	124	106
SIDT1	chr3	ENSG00000072858		113532296	113629578	8060	-1.23993	0.883105	0.000298869	0.0121334	81	93	46	125	197	347	139	283	259	183	286	261
FMNL1	chr17	ENSG00000184922		45221444	45247320	7576	-1.23783	3.89623	5.88253e-05	0.00332897	839	599	647	827	1363	2879	793	1739	1997	1403	2843	2450
RP11-343H19.2	chr16	ENSG00000259827		56682470	56687807	551	-1.23692	2.65167	7.42139e-05	0.00406435	424	510	217	411	205	1029	440	1353	798	796	869	791
CD68	chr17	ENSG00000129226		7579467	7582113	2189	-1.23671	5.20397	0.00048377	0.0170783	1771	2216	1357	1354	3879	4745	1356	3465	5830	5477	6300	7016
GFOD1-AS1	chr6	ENSG00000237786		13486294	13486852	332	-1.23654	0.91032	0.000240249	0.0102201	78	92	61	213	109	309	162	338	265	156	213	364
VMP1	chr17	ENSG00000062716		59707192	59842255	6916	-1.23064	5.65392	3.35674e-05	0.00212499	2850	2966	2101	3339	3149	14656	3733	10808	8553	3172	5104	4023
SLC37A2	chr11	ENSG00000134955		125063067	125090516	6575	-1.22559	2.41446	0.000224556	0.0096264	188	336	161	330	556	695	368	557	819	783	930	819
ARHGAP30	chr1	ENSG00000186517		161046946	161069970	5064	-1.2232	3.01216	0.000211088	0.00922389	339	383	452	346	757	1847	463	932	1269	850	1227	1078
CYP21A2	chr6	ENSG00000231852		32038265	32041670	2909	-1.22271	3.30706	0.00110315	0.0324678	656	715	399	403	612	931	702	674	840	1618	2124	2164
ELOVL7	chr5	ENSG00000164181		60751791	60844389	4576	-1.22138	1.89443	0.00074587	0.0241825	167	239	67	263	380	551	201	537	532	572	675	418
LAPTM5	chr1	ENSG00000162511		30732469	30757820	3274	-1.21781	5.16656	0.000421395	0.0154305	2029	2182	1767	931	3180	6140	1592	3508	4411	5645	5836	6274
AC091177.1	chr17	ENSG00000230113		30956280	30956961	545	-1.2127	-0.350185	0.000622475	0.0206846	27	43	31	42	81	118	62	115	110	93	114	118
FPR3	chr19	ENSG00000187474		51795163	51826189	2772	-1.21149	2.65073	0.00139013	0.0389215	272	548	297	210	426	1121	262	827	768	1032	1221	632
SKIL	chr3	ENSG00000136603		170357678	170396835	7782	-1.20758	4.36156	3.08326e-06	0.000317193	1143	1206	593	1646	1545	3936	1819	5305	2617	1975	3011	1574
RHOB	chr2	ENSG00000143878		20447074	20449445	2372	-1.20695	10.2567	1.15316e-07	1.68244e-05	89909	81594	61542	64565	44791	207216	181301	210707	141367	152579	184517	109399
RHOU	chr1	ENSG00000116574		228735077	228746669	4372	-1.20316	6.41834	3.93078e-06	0.000378388	6108	4301	2417	6417	6296	14940	10344	12017	9574	5731	8741	21202
PARVG	chr22	ENSG00000138964		44172956	44219533	8656	-1.20264	1.31785	0.000917318	0.0282213	155	81	99	122	274	663	173	295	366	236	321	318
CD55	chr1	ENSG00000196352		207321508	207360966	4056	-1.19132	5.49021	1.41449e-05	0.00109608	2579	3188	1481	2908	3103	5636	2695	5755	4720	5924	8888	8260
P2RY1	chr3	ENSG00000169860		152834693	152838051	3359	-1.17784	2.41038	0.000243343	0.0103283	240	368	228	500	233	337	593	986	967	752	913	484
DOK2	chr8	ENSG00000147443		21908873	21913860	2211	-1.17765	2.06339	0.00114977	0.0332897	249	304	164	149	345	645	199	423	568	607	688	725
PELI2	chr14	ENSG00000139946		56117814	56301526	6278	-1.17396	3.47272	3.82561e-05	0.00235011	517	938	349	624	865	1130	959	1719	1358	1391	2262	1594
FLT1	chr13	ENSG00000102755		28300344	28495128	12550	-1.1717	4.84556	0.000146396	0.00693894	1723	1696	1012	1574	2583	4299	1798	3538	3351	4877	6645	2116
LEPR	chr1	ENSG00000116678		65420652	65641559	11370	-1.16848	5.50371	0.0016401	0.0441975	1872	3113	977	2168	5829	3871	1996	5528	7526	6470	9355	6996
CREB5	chr7	ENSG00000146592		28299321	28825894	11674	-1.16517	3.41774	0.000485255	0.0170819	552	402	383	1529	461	2300	1170	2452	786	956	1845	910
INPP5D	chr2	ENSG00000168918		233059967	233207903	8681	-1.16115	3.08407	0.00035937	0.0138376	411	374	318	393	1077	1732	576	1004	1388	791	1311	1190
TIAM1	chr21	ENSG00000156299		31118416	31559977	8751	-1.15594	2.37985	0.00164547	0.0442784	218	322	130	304	633	785	364	454	894	718	1096	482
GLI1	chr12	ENSG00000111087		57460135	57472262	4204	-1.15572	1.88734	0.000314933	0.012594	187	241	160	161	342	525	554	362	649	511	627	243
ITGB2	chr21	ENSG00000160255		44885953	44931989	6797	-1.15517	4.39861	0.00193632	0.0497396	1510	1404	820	409	2044	4011	866	2433	2799	3323	2871	3266
OMD	chr9	ENSG00000127083		92414245	92424461	2449	-1.1545	4.01893	0.00158761	0.0431566	862	646	328	803	2470	2230	753	3006	2094	1950	2547	2687
AIF1	chr6	ENSG00000204472		31615184	31617021	1276	-1.15161	3.16955	0.00112031	0.0328096	596	636	347	333	742	1098	463	794	1065	1536	1579	1657
SPRY1	chr4	ENSG00000164056		123396795	123403760	3963	-1.14674	6.17444	5.5246e-06	0.000491295	6199	4641	1750	4287	5091	12583	6641	10293	9848	6507	13702	8798
HSPA1B	chr6	ENSG00000204388		31827735	31830255	2521	-1.14465	6.76733	9.99064e-09	1.76014e-06	5443	6442	5600	7468	7422	20102	13559	16160	9511	13228	18359	12670
AP001347.6	chr21	ENSG00000224905		14027421	14144468	1770	-1.14418	0.942919	0.00193103	0.0496722	130	119	80	202	42	189	380	199	286	185	194	381
TSPYL2	chrX	ENSG00000184205		53082367	53088540	4948	-1.1394	6.79398	5.978e-06	0.000529096	5879	4333	4583	11932	7739	22053	20647	21437	18375	9084	6424	11422
B3GNT5	chr3	ENSG00000176597		183253244	183298504	8140	-1.13761	3.11647	5.53535e-05	0.00317094	454	523	367	618	660	2371	733	1650	914	740	1000	980
ABCA6	chr17	ENSG00000154262		69078702	69141888	14151	-1.13414	3.80451	0.000125608	0.00614066	681	600	417	1117	1592	1967	939	2623	2397	1058	2290	1995
AOAH	chr7	ENSG00000136250		36512949	36724549	3510	-1.13171	1.31734	0.000463088	0.0165674	155	119	107	102	265	399	203	311	432	291	301	385
SEMA3D	chr7	ENSG00000153993		84995553	85186855	8062	-1.13146	2.14282	0.00047552	0.0168507	182	249	144	458	349	304	485	843	386	619	649	856
CYP1B1-AS1	chr2	ENSG00000232973		38075648	38181855	4308	-1.12932	2.9064	0.000902321	0.0278526	411	160	258	729	828	707	851	986	896	714	1109	1745
TYMP	chr22	ENSG00000025708		50525752	50530085	3349	-1.1267	3.52778	0.00052863	0.0182818	697	581	706	582	818	2496	502	1430	1438	1947	1476	1407
FRMD4B	chr3	ENSG00000114541		69169990	69542583	9993	-1.12109	3.2504	5.29576e-05	0.00305242	547	559	230	807	863	1442	660	1490	1312	1141	1543	1316
ARL4C	chr2	ENSG00000188042		234493041	234497053	4013	-1.11758	3.24496	0.000548284	0.0188567	673	430	349	772	715	1829	412	1251	866	1304	1661	1445
RBKS	chr2	ENSG00000171174		27781364	27891098	3625	-1.11397	2.01556	0.000390927	0.0146893	256	200	205	281	277	776	358	843	391	277	387	845
NOS3	chr7	ENSG00000164867		150990995	151014588	5953	-1.11269	3.09184	0.000481818	0.0170416	587	404	377	551	685	2274	627	876	1106	1119	1358	607
BIRC3	chr11	ENSG00000023445		102317450	102339403	7518	-1.11121	5.33143	1.06915e-06	0.000122563	2164	2500	1653	3407	2708	4786	3028	6504	7219	6416	5508	4082
ETS2	chr21	ENSG00000157557		38805307	38824955	4595	-1.11092	6.81227	5.02443e-06	0.000453536	7318	5931	4843	7935	8472	29389	9373	21007	12161	9717	10783	15842
EFEMP1	chr2	ENSG00000115380		55865967	55924139	3962	-1.10994	6.28918	0.00174123	0.0463211	4587	4681	2206	3300	9713	8251	3372	7715	13217	11526	16022	10889
CD109	chr6	ENSG00000156535		73695785	73828316	9563	-1.1093	4.43224	0.000970014	0.0293598	1109	975	411	1401	3105	2333	1536	2617	2879	3211	4181	3044
RP4-678D15.1	chr20	ENSG00000271774		53255979	53487274	724	-1.10786	1.00464	0.000556753	0.0190139	92	87	94	136	207	223	189	345	354	154	290	326
METRNL	chr17	ENSG00000176845		83079691	83095119	2626	-1.1053	4.134	7.36441e-05	0.00404501	1160	1018	924	814	1339	2928	1238	1977	1822	1921	3415	2922
DCN	chr12	ENSG00000011465		91140484	91183123	12847	-1.10371	10.7765	0.00143342	0.0398944	141518	102420	43280	70609	190737	200323	87952	230507	177919	206877	333784	372898
STAB1	chr3	ENSG00000010327		52495338	52524495	10588	-1.10264	5.15902	0.000209196	0.00917973	1824	1752	1127	2055	4577	7892	2117	4129	5214	3816	5021	5150
PTHLH	chr12	ENSG00000087494		27958084	27972705	3377	-1.1004	2.13756	0.000460988	0.0165239	302	237	186	243	378	511	419	900	272	610	828	581
LIPE-AS1	chr19	ENSG00000213904		42397128	42652355	4208	-1.09775	2.80815	0.00129258	0.0368534	392	433	338	496	478	674	496	876	629	787	856	2113
TLR4	chr9	ENSG00000136869		117704332	117716871	5256	-1.09746	3.58588	0.00182047	0.0476819	690	942	321	661	1139	1630	467	1314	1705	1687	2472	1649
BCL3	chr19	ENSG00000069399		44747705	44760044	3242	-1.09732	4.00294	0.000466985	0.0166571	808	644	1085	942	1328	5099	1778	2424	1427	1383	2058	1254
HS3ST3A1	chr17	ENSG00000153976		13495689	13601927	2628	-1.09447	0.633007	0.00110976	0.0325861	145	86	55	83	101	172	160	272	171	192	156	319
AC007228.9	chr19	ENSG00000268568		56672574	56673901	1328	-1.09133	1.93594	0.000621889	0.0206846	235	164	194	280	304	337	352	463	375	535	592	843
FERMT3	chr11	ENSG00000149781		64206678	64223886	3066	-1.08713	3.01467	0.000128987	0.00625669	433	503	332	467	775	1323	530	937	1111	1044	1207	1290
ZFP36L2	chr2	ENSG00000152518		43222402	43226609	3696	-1.08454	7.63621	4.7699e-07	6.10122e-05	12618	11678	9338	12397	15249	32096	15865	34492	22252	20575	35058	26443
STARD8	chrX	ENSG00000130052		68647666	68725842	5558	-1.08117	3.6607	2.50599e-05	0.00168951	1011	528	423	954	1100	1907	1162	1351	1869	1659	1568	2161
CYTH4	chr22	ENSG00000100055		37282027	37315345	6161	-1.0788	2.78113	0.00075272	0.0242123	370	378	249	270	898	1264	541	964	910	616	1110	1010
ERRFI1	chr1	ENSG00000116285		8004404	8026308	4186	-1.07253	7.78346	3.31226e-07	4.29558e-05	17024	11408	7444	17922	16306	47080	28456	37411	25620	27599	17303	26689
HAVCR2	chr5	ENSG00000135077		157085832	157142869	3804	-1.07048	1.77538	0.000743577	0.0241501	174	226	130	198	346	517	232	372	468	473	544	515
RP11-993B23.3	chr12	ENSG00000257042		27958517	27969813	792	-1.07021	-0.264502	0.00158338	0.0431045	41	45	34	56	81	103	98	165	60	101	141	100
CD14	chr5	ENSG00000170458		140631728	140633701	1886	-1.06652	4.83548	0.000419832	0.0154035	1946	1633	1105	1141	3134	4265	1773	2639	3668	3986	5167	4437
RUNX1	chr21	ENSG00000159216		34787801	36004667	15574	-1.06619	2.55443	0.000704869	0.0230362	317	304	218	337	695	1275	383	903	959	570	780	634
ARL5B	chr10	ENSG00000165997		18659405	18681639	7196	-1.0639	4.28562	5.42277e-05	0.00311601	1000	1370	634	1520	1720	4177	1546	3913	2935	1639	2791	1575
ADAMTS2	chr5	ENSG00000087116		179110851	179345430	7687	-1.06169	3.84409	0.000168024	0.00771523	800	684	672	780	1590	2483	1376	1408	1615	1289	2134	2959
BAG3	chr10	ENSG00000151929		119651370	119677819	2747	-1.06114	7.18272	1.78654e-05	0.00129448	8496	7223	9519	8449	10541	33133	17083	21379	13959	12262	12763	27324
INHBA	chr7	ENSG00000122641		41685114	41703108	7532	-1.05976	3.01576	0.000879546	0.0273303	345	571	356	533	739	522	590	1140	1220	1510	1098	1259
HILPDA	chr7	ENSG00000135245		128455849	128458418	2070	-1.05698	3.22802	8.80257e-05	0.00465688	590	533	469	783	554	1671	938	1811	859	720	923	1966
CSF1	chr1	ENSG00000184371		109910242	109930992	5418	-1.04718	5.57133	1.7274e-05	0.00126507	2711	2131	2340	3279	4672	10412	3901	5314	4948	5057	7146	7251
EBF1	chr5	ENSG00000164330		158695916	159099761	6178	-1.04637	4.02962	0.000928244	0.028418	939	1148	469	788	1921	2232	958	2010	2113	1884	3380	2309
CD93	chr20	ENSG00000125810		23079349	23086340	6708	-1.04456	5.95168	0.00142876	0.0398813	3518	4240	3110	2865	5533	11159	2347	7225	9336	8139	12788	5369
IL32	chr16	ENSG00000008517		3065297	3082192	3209	-1.03648	3.14492	0.00123449	0.035468	700	508	591	265	594	1277	778	1039	852	1474	1514	1108
GLUL	chr1	ENSG00000135821		182381704	182392206	9032	-1.02822	9.0353	2.13271e-05	0.00150296	37633	28885	22861	44495	34740	71378	41969	63056	64753	66464	55126	117618
ITPR2	chr12	ENSG00000123104		26336515	26833198	12750	-1.02237	4.05165	0.000594727	0.0200479	719	801	428	2127	1586	1992	1535	3292	2757	2095	2661	1131
RP11-155G14.6	chr7	ENSG00000240758		128455937	128469197	662	-1.0215	0.749485	0.00155885	0.0426231	73	100	96	142	118	283	196	305	142	161	149	331
PPP1R15B	chr1	ENSG00000158615		204403387	204411791	5227	-1.02029	5.94684	6.60986e-08	1.02358e-05	4122	4221	2153	5112	4458	10531	6032	12464	8733	6444	6873	7146
ZNF331	chr19	ENSG00000130844		53520981	53580269	7728	-1.01768	4.87008	0.00184025	0.0480652	1708	1542	1337	2399	2504	6583	2429	6843	3216	1232	1731	6084
RASGEF1B	chr4	ENSG00000138670		81426393	82044244	9765	-1.0165	2.95457	0.000375572	0.0142821	670	490	306	503	505	1853	770	1544	1061	507	895	755
PLCG2	chr16	ENSG00000197943		81739097	81962693	13416	-1.01626	2.87256	0.0018495	0.0481721	396	411	264	523	813	1107	391	723	889	966	1418	1091
IL15RA	chr10	ENSG00000134470		5937569	5978187	3740	-1.0078	3.15123	0.00174813	0.0464385	862	370	289	462	922	1146	628	1012	1019	1122	1324	1785
SULF1	chr8	ENSG00000137573		69466624	69660915	9404	-1.00739	5.41114	0.000221107	0.00953618	2368	2228	1292	3627	4782	4089	3040	5458	6453	6034	8296	5076
CX3CL1	chr16	ENSG00000006210		57372458	57385048	5983	-1.005	4.90364	7.98686e-05	0.00432332	2068	1219	1422	1910	3125	4557	2119	3416	4264	3756	5317	3755
CPM	chr12	ENSG00000135678		68842197	68971570	7535	-1.00355	3.77632	4.88558e-06	0.000445064	963	692	758	1033	932	1926	1395	1618	2065	1862	1751	1909
ITGA4	chr2	ENSG00000115232		181457202	181536187	7901	-0.998891	1.61188	0.00163273	0.0440624	172	218	83	236	305	428	198	511	415	425	477	333
HYAL2	chr3	ENSG00000068001		50317790	50322906	4545	-0.995228	4.84485	3.36874e-05	0.00212538	2587	1586	1050	2271	1923	2809	3009	2960	4037	4615	4664	3800
CNTN4	chr3	ENSG00000144619		2098813	3057956	9120	-0.992366	3.47517	0.00136328	0.0383422	589	824	330	959	1015	1163	701	1748	1048	1774	2291	1303
WNT2B	chr1	ENSG00000134245		112466541	112530165	12561	-0.99093	4.15188	0.00183415	0.0479731	790	646	606	1668	2385	2843	1278	2168	2145	2191	3810	1679
RCAN1	chr21	ENSG00000159200		34513142	34615142	6990	-0.984586	5.69372	0.000341393	0.0132857	3590	3420	2570	4132	3036	15672	4634	10165	5714	3748	4755	4675
SPON2	chr4	ENSG00000159674		1166932	1208962	6013	-0.977687	5.46004	4.66374e-06	0.000435477	3417	2850	2337	2338	3143	6149	4428	4867	7648	4684	5814	6581
CHMP1B	chr18	ENSG00000255112		11851396	11854449	3054	-0.974724	6.11085	0.000142389	0.00680082	4872	5217	3202	4490	4612	8941	6199	11986	7373	6024	6071	17316
LSP1	chr11	ENSG00000130592		1852970	1892267	5399	-0.974644	5.35254	0.00170061	0.0454937	3789	2100	1806	1744	3851	5246	2945	3511	3964	4899	6770	9169
MT2A	chr16	ENSG00000125148		56608199	56609497	1299	-0.971523	5.36248	2.49403e-05	0.00168951	3173	2714	2330	2494	2432	9082	3318	6950	4771	4026	4296	5845
FLT4	chr5	ENSG00000037280		180601506	180649624	8852	-0.971136	3.43781	0.00176567	0.0466392	942	380	429	661	1207	973	980	1177	1533	1197	1596	2295
ZBTB21	chr21	ENSG00000173276		41986831	42010387	8062	-0.967124	3.89777	9.07994e-05	0.00479005	1021	1010	618	1329	964	2603	1279	3727	2259	1438	1453	1339
IMPDH1P10	chr2	ENSG00000232133		201137516	201140027	1542	-0.966878	1.13942	0.000784231	0.0249073	123	114	79	254	176	392	281	413	310	188	263	208
PDGFRA	chr4	ENSG00000134853		54229097	54298247	9732	-0.9659	7.38603	0.000259832	0.0108638	12935	11750	5108	8550	17486	17587	12517	26255	22339	17119	29307	27069
TRAF4	chr17	ENSG00000076604		28743984	28750958	4596	-0.960143	1.90316	0.00110399	0.0324678	297	215	109	324	320	908	481	601	430	304	402	376
LAMA2	chr6	ENSG00000196569		128883141	129516569	10094	-0.959653	5.96192	0.000302527	0.0122553	3984	3201	2431	3942	7482	8880	4163	7068	10330	5697	10763	9438
AIM1	chr6	ENSG00000112297		106511855	106570451	8009	-0.958918	2.53586	0.00189598	0.0490407	347	378	182	409	648	918	323	800	848	707	907	737
ARHGAP18	chr6	ENSG00000146376		129576132	129710225	4640	-0.958737	3.40187	0.00146274	0.0405895	664	654	275	958	1085	1333	601	1352	1358	1477	1825	1520
RP11-78A19.3	chr18	ENSG00000267165		11851414	11852751	553	-0.957578	4.36086	0.000325949	0.0128964	1473	1564	952	1369	1357	2703	1761	3501	2263	1810	1793	5078
FZD5	chr2	ENSG00000163251		207762586	207769563	6708	-0.956601	5.99043	8.77157e-07	0.000103025	3519	4232	2292	6139	5440	9551	10902	11106	9493	7518	6400	4709
ELMO1	chr7	ENSG00000155849		36854361	37449249	9570	-0.950024	3.76346	0.000182669	0.00825989	987	907	512	930	1213	2141	1224	1456	1465	1972	2443	1496
FUT4	chr11	ENSG00000196371		94543840	94549898	6059	-0.94967	3.50257	0.000535099	0.0184372	929	776	383	931	790	897	1126	1590	1455	1539	1207	2419
SYK	chr9	ENSG00000165025		90801787	90898549	5210	-0.949213	3.77534	4.31128e-05	0.00256085	848	932	771	735	1168	1838	1189	1986	1861	1597	2004	1970
SLFN11	chr17	ENSG00000172716		35350305	35373701	5982	-0.943958	4.14896	0.00102544	0.0305667	1211	654	499	1725	2141	3438	1359	2269	2065	1703	2419	2910
THBS2	chr6	ENSG00000186340		169215780	169254044	6397	-0.941303	6.0998	1.60012e-05	0.00119529	3657	4781	3403	4313	6664	7871	8246	8762	6604	7245	10301	13249
ZFP36L1	chr14	ENSG00000185650		68787660	68796253	5160	-0.939895	9.37249	1.72959e-06	0.000185633	38719	30718	35042	59632	59623	127566	109962	117987	72152	54168	76945	65921
BICC1	chr10	ENSG00000122870		58513140	58831437	6569	-0.938643	4.35904	0.000901847	0.0278526	1420	1427	572	1051	2542	2509	1543	3225	2438	2035	3224	3648
ALDH1A3	chr15	ENSG00000184254		100877714	100916626	5772	-0.935712	4.51556	0.000108357	0.00548393	2371	1161	776	1668	1771	3964	2314	2770	2525	2290	3923	2998
PCSK5	chr9	ENSG00000099139		75890644	76362339	12705	-0.934903	3.90929	0.000114755	0.00571482	1045	1052	438	1289	1340	1913	1277	2364	2047	1701	2623	1714
COLEC12	chr18	ENSG00000158270		319361	500722	4719	-0.932785	5.67016	0.000293986	0.0119873	5241	2140	2039	2447	5264	6668	5105	6770	6569	4573	7016	9602
PREX1	chr20	ENSG00000124126		48624252	48827883	7393	-0.931434	4.3363	8.51254e-06	0.000719329	1652	1029	860	1338	1946	3697	2273	2665	2937	2178	2483	2278
RP11-796E2.4	chr12	ENSG00000245904		92145573	92189660	7589	-0.92942	2.43674	0.00051021	0.0177433	298	438	282	334	432	683	474	703	706	729	756	810
ARRDC2	chr19	ENSG00000105643		18001132	18014102	4637	-0.929296	4.63337	8.06913e-05	0.00435523	1897	1161	763	2327	2508	2833	2605	3076	3187	3142	2937	4612
TARID	chr6	ENSG00000227954		133502252	133891936	3783	-0.926393	2.74334	0.000148106	0.00698453	447	530	339	373	515	791	754	938	917	778	884	1009
GFOD1	chr6	ENSG00000145990		13357830	13487662	10686	-0.919855	6.18764	0.000150348	0.00705464	4513	3360	2565	8976	6320	13798	7339	14297	10249	5101	6312	10973
RND3	chr2	ENSG00000115963		150468195	150539011	3594	-0.91894	5.34435	0.000434792	0.0157972	2707	4034	1717	2887	2169	7426	2681	9421	5768	3990	3787	4760
DCUN1D3	chr16	ENSG00000188215		20854925	20900384	6248	-0.917949	4.58722	0.00028332	0.0116031	1599	1828	737	2414	1752	5974	2060	4212	2649	2239	2368	2807
RP11-66B24.4	chr15	ENSG00000259583		100892859	100919283	6792	-0.914963	3.83311	0.000285831	0.0116803	1483	700	509	1066	1115	2797	1487	1719	1633	1340	2176	1813
RNF152	chr18	ENSG00000176641		61808063	61894247	10632	-0.905341	3.91735	0.000400694	0.0150095	1152	1009	366	1236	1548	1726	1353	2154	2475	1645	2277	1989
CYP1B1	chr2	ENSG00000138061		38066973	38109902	6014	-0.886235	7.24814	0.00112543	0.0328096	10745	4677	6129	13282	19334	14625	19092	20330	16156	13761	20531	32647
KLHL15	chrX	ENSG00000174010		23983720	24027186	6272	-0.884777	4.71336	0.000186717	0.00832205	2221	1594	1001	2533	1804	3550	2698	5915	2965	1704	2839	4654
LTBP4	chr19	ENSG00000090006		40592883	40629818	8108	-0.884726	9.29133	0.000203268	0.00897409	43807	40267	35518	35076	56919	72248	57535	64711	70879	84810	114430	89332
TNFRSF1B	chr1	ENSG00000028137		12167003	12209228	3766	-0.880269	4.86028	0.000423768	0.015487	1686	1502	1678	2034	3080	5940	2251	2733	4374	3097	4069	3524
FREM1	chr9	ENSG00000164946		14734666	14910995	10762	-0.872973	4.08207	0.000425154	0.0155073	1560	825	543	1438	1648	2145	1964	2854	1822	1438	1796	3408
SSH2	chr17	ENSG00000141298		29625938	29930276	12608	-0.872787	4.17287	0.000387485	0.0145893	1195	1098	569	1669	1920	2583	1576	1898	3283	1901	2349	2505
COL1A2	chr7	ENSG00000164692		94394561	94431232	11156	-0.872611	10.1703	0.00101308	0.0303195	66476	75113	52092	67821	140296	176974	118996	96663	111048	118004	168871	233245
REL	chr2	ENSG00000162924		60881521	60931610	11255	-0.868542	3.75021	0.000900136	0.0278526	705	864	442	1514	1327	2123	1021	2842	1990	1074	1547	1751
SAT1	chrX	ENSG00000130066		23783158	23786226	2513	-0.865546	5.97655	0.00191906	0.0494324	4775	3759	1649	7219	5435	16966	5681	10714	6567	4315	6046	7929
MAF	chr16	ENSG00000178573		79585843	79600714	6976	-0.863187	5.91493	0.00179973	0.047338	3945	5059	1853	3086	7326	7163	6599	5291	7890	5636	8700	12247
MTSS1	chr8	ENSG00000170873		124550790	124728429	7727	-0.849018	4.34051	0.0011253	0.0328096	1384	1462	807	1594	1923	1885	1417	2330	3151	2216	3380	3419
MESDC1	chr15	ENSG00000140406		81000944	81005788	4845	-0.838967	4.36219	9.71229e-05	0.00504584	1338	1568	1232	1466	1466	2962	2004	2677	2058	2231	3324	3044
LGMN	chr14	ENSG00000100600		92703807	92748702	3899	-0.832262	6.33492	0.00128468	0.0366841	4651	6361	4585	5554	6911	8693	5085	8567	9753	11126	14133	12855
VCAN	chr5	ENSG00000038427		83471465	83582303	14831	-0.831438	6.21861	0.00172614	0.0459854	6791	4686	3189	4510	7108	9666	6675	8993	11403	7652	16180	5284
RORA	chr15	ENSG00000069667		60488284	61229319	17040	-0.831401	4.60186	0.000215659	0.00936611	1723	1821	963	2377	1804	2671	1910	3428	3933	2647	3909	3020
ADAMTS9	chr3	ENSG00000163638		64515654	64688000	10680	-0.830904	3.62589	0.00113076	0.0328426	893	759	660	1334	716	1390	1127	1598	2542	1287	1828	1194
TCF21	chr6	ENSG00000118526		133889138	133895553	4551	-0.830607	4.8862	7.18547e-05	0.00395837	1880	2772	1482	1635	2470	3328	3159	4145	3716	3779	3969	4202
RP4-781K5.2	chr1	ENSG00000228830		234607008	234609483	693	-0.830297	6.06409	2.33265e-07	3.17972e-05	5038	4632	3138	6105	4790	9231	9506	12099	7183	6063	8041	8945
ELF4	chrX	ENSG00000102034		130064874	130110716	4316	-0.822652	3.34917	0.00148222	0.0410082	596	599	548	815	1067	2106	1028	1008	1157	831	1474	1477
PREX2	chr8	ENSG00000046889		67952118	68237030	12058	-0.820083	3.96483	0.00141111	0.0394498	939	1434	489	1200	1577	1725	1223	2224	2421	2050	2343	1787
ECM1	chr1	ENSG00000143369		150508062	150513789	3360	-0.818136	4.80974	0.00146008	0.040576	2093	2018	1512	1302	2863	4068	2469	2676	3140	3577	5189	3400
TOB2	chr22	ENSG00000183864		41433492	41447023	4565	-0.816123	7.21482	2.45254e-05	0.00167158	10307	8750	7482	14993	11835	20931	15907	19786	17406	16346	14469	27662
GFPT2	chr5	ENSG00000131459		180300690	180353387	4780	-0.813927	4.51803	0.00161282	0.0437706	2066	959	791	2200	2421	4555	1893	2804	2722	1945	3244	3264
ERF	chr19	ENSG00000105722		42247572	42255157	3295	-0.810366	5.60818	0.000104141	0.00534293	3440	2774	3165	3879	3858	10397	6174	9655	4440	3814	5439	4966
F11R	chr1	ENSG00000158769		160995211	161021348	5066	-0.800518	4.11528	0.00188819	0.0489071	1252	1213	937	1066	1670	2632	1279	1692	2391	1831	3227	2075
HIVEP1	chr6	ENSG00000095951		12008762	12164999	10979	-0.797266	3.8259	0.00032326	0.0128171	919	675	832	1363	1328	1942	1604	2335	1962	1206	2306	1364
ST3GAL1	chr8	ENSG00000008513		133454848	133571940	8729	-0.791946	4.49614	0.000498484	0.0174004	1547	1377	1191	1649	2364	3276	1885	2718	3411	1819	3258	3557
TSHZ2	chr20	ENSG00000182463		52972407	53495330	12581	-0.789377	4.83011	0.000486617	0.0170819	1879	1737	1615	1904	3063	2954	2413	4182	4877	2519	3801	4418
MXRA5	chrX	ENSG00000101825		3308565	3346641	9793	-0.785585	5.30047	0.000345234	0.0134038	2975	1968	2551	2351	4156	5088	3823	4320	5090	5302	4837	6007
TTYH3	chr7	ENSG00000136295		2631951	2664802	6129	-0.783575	4.1666	0.000994514	0.0299075	1075	829	770	1902	2148	3568	1794	2242	2590	1766	2142	1895
FIP1L1	chr4	ENSG00000145216		53377643	54295272	7169	-0.778337	5.88192	0.000174152	0.00795179	4087	4103	2622	4606	6172	5818	5190	8749	7962	6278	9809	8014
ITPRIP	chr10	ENSG00000148841		104309698	104338404	7026	-0.770189	4.93502	0.000184696	0.00829808	2112	1802	2152	2670	2159	5759	2960	4541	3464	2894	4477	3148
SIRPA	chr20	ENSG00000198053		1894167	1940592	5068	-0.765539	4.95575	0.000144435	0.00686343	2238	2157	1838	1995	2908	4272	3275	3230	3636	3775	4228	4670
OGFRL1	chr6	ENSG00000119900		71288803	71308950	9051	-0.764554	5.42544	0.00191396	0.049369	3447	3447	1468	4080	3525	3727	3130	5336	7606	5673	5684	6088
COL12A1	chr6	ENSG00000111799		75084326	75206051	12485	-0.756936	7.16134	0.000756539	0.0242339	9753	12556	5496	13950	11409	13427	18300	21114	21458	18951	22881	9904
COBLL1	chr2	ENSG00000082438		164653624	164843679	17178	-0.754226	3.5871	0.000982792	0.0296026	777	816	498	1371	1053	1352	1359	1670	1251	1319	2105	1473
KREMEN1	chr22	ENSG00000183762		29073078	29168333	7977	-0.744864	4.37156	0.00138347	0.0387932	1545	1364	849	1678	2320	3024	1863	2275	2841	1795	3557	2685
ADAMTSL3	chr15	ENSG00000156218		83654086	84039842	9754	-0.742129	6.05142	0.000565536	0.0192375	4447	5134	2821	6003	6403	7131	6218	8458	7139	6858	9281	12623
PLCB4	chr20	ENSG00000101333		9068763	9481242	6900	-0.739211	3.88814	0.000747642	0.0241979	944	1396	676	1313	1135	1351	1638	2665	2001	1423	1945	2078
ERN1	chr17	ENSG00000178607		64039142	64130819	10864	-0.732391	3.86664	0.000710344	0.0231513	949	856	656	1546	1533	2701	1719	1979	1829	1138	1693	1892
TOB1	chr17	ENSG00000141232		50862223	50867978	2521	-0.727704	6.53094	5.07759e-05	0.00295402	8566	7505	3795	7451	7077	10487	12545	18373	11402	8593	10687	10783
KCNN3	chr1	ENSG00000143603		154697455	154870280	13598	-0.72141	6.31309	0.0002283	0.0097563	6921	5377	3586	4893	8933	9228	9016	12272	10673	7128	10953	10735
UAP1	chr1	ENSG00000117143		162561506	162599842	3437	-0.720086	5.47295	0.00132225	0.0374137	3648	3506	2391	3136	3655	8212	3776	6268	3834	4079	7574	5165
RGS2	chr1	ENSG00000116741		192809039	192812283	2096	-0.711236	7.89046	0.0005005	0.0174381	18710	22839	13212	16182	15709	21887	38249	39039	29615	21077	24004	37055
BTG1	chr12	ENSG00000133639		92140278	92145897	4854	-0.707258	6.50114	9.53814e-05	0.00497555	6539	8022	5509	6397	6697	11316	9582	11875	12059	11261	11228	11391
HSPA1A	chr6	ENSG00000204389		31815464	31817946	2483	-0.706494	7.13679	0.00031043	0.0124844	8779	9863	10227	11243	11415	21260	20988	17680	11686	16750	21111	13898
ETS1	chr11	ENSG00000134954		128458761	128587558	7149	-0.704669	5.84268	0.00150335	0.0414086	4510	4418	2927	4387	5226	9042	4312	7825	5184	7181	9879	6148
IRS1	chr2	ENSG00000169047		226731317	226799759	9953	-0.691639	5.47394	2.61503e-05	0.00175668	2997	3538	2688	3498	3852	5132	5587	7497	4587	4788	5153	6304
CHSY1	chr15	ENSG00000131873		101175723	101251932	5555	-0.689495	4.70262	0.000604675	0.0202354	1803	2063	1329	2209	2457	4227	2081	4135	2753	2965	3489	3030
DNM1	chr9	ENSG00000106976		128203379	128255248	5585	-0.684994	3.95869	0.00181169	0.0475856	1278	771	837	1607	1471	2833	1566	2053	2028	1269	2060	1786
SH2B3	chr12	ENSG00000111252		111405948	111451623	5682	-0.684206	4.5313	0.000856387	0.0266995	1764	1614	966	2241	2357	4350	2458	3106	2584	2028	3313	2396
GPR133	chr12	ENSG00000111452		130953907	131141469	14718	-0.675933	4.99803	0.000647469	0.0213015	2639	1611	1430	3640	3186	4600	4056	4072	4618	3635	4245	2578
ADCY7	chr16	ENSG00000121281		50246137	50318135	8630	-0.659091	4.38599	0.00176171	0.0466004	1327	1476	956	2138	2300	2672	2042	2406	2578	2031	3143	3036
SERTAD3	chr19	ENSG00000167565		40440844	40444705	2218	-0.645208	4.83955	0.00037681	0.0142821	2794	2142	1435	2676	1982	4628	3287	4351	3039	3248	2872	3481
ARRDC3	chr5	ENSG00000113369		91368724	91383359	4934	-0.626383	6.85515	0.000409815	0.0151851	9338	11311	6225	8166	9355	13714	15525	20361	13206	10064	13873	14397
GALNT16	chr14	ENSG00000100626		69259277	69357033	10802	-0.622152	4.50799	0.000591508	0.0200073	1626	1456	1214	2155	2540	3652	2517	3022	2515	2473	2710	2683
IRF2BP2	chr1	ENSG00000168264		234604269	234609525	4724	-0.600299	7.97748	0.000280826	0.0115489	19360	20856	13733	24874	20638	33040	35419	43761	23727	21732	28886	32903
PPP1R10	chr6	ENSG00000204569		30600400	30618612	5215	-0.588703	6.01247	0.00109893	0.0324678	4704	4332	3941	6357	6328	11050	12257	8244	7114	6089	5635	5969
TMEM100	chr17	ENSG00000166292		55719627	55732121	2906	-0.580768	6.16066	0.00112263	0.0328096	7042	6278	3301	5999	5818	7165	9923	11802	7289	7546	8066	9695
MAPK7	chr17	ENSG00000166484		19377721	19383544	5196	-0.568799	4.91431	0.00187377	0.0486684	2717	1921	1685	2779	3016	3549	3797	3373	3175	3248	3524	4780
SEC14L1	chr17	ENSG00000129657		77086716	77217101	10850	-0.550023	5.84329	0.000914769	0.0281903	4228	5107	3387	5154	5159	8301	6149	7021	7260	6581	7149	5910
PNRC2	chr1	ENSG00000189266		23959109	23963462	2564	0.527435	6.73507	0.00131927	0.0374137	11427	14881	11209	15112	12760	9387	12869	12789	7279	8142	8125	8678
TNFAIP8	chr5	ENSG00000145779		119268692	119399688	9591	0.555863	5.53383	0.00148942	0.0411463	6621	5375	3296	8758	5709	4277	5044	4735	2853	3190	3781	4836
KCNJ8	chr12	ENSG00000121361		21764955	21775581	2484	0.560456	5.51629	0.000802692	0.0253214	6114	6707	3981	6062	5755	3654	5656	5399	3012	3643	3368	3799
RND2	chr17	ENSG00000108830		43025241	43032036	4353	0.575203	4.22107	0.00156954	0.0427899	2771	2153	2067	2513	2053	1538	1832	2172	1393	1535	1435	1564
NET1	chr10	ENSG00000173848		5412551	5458463	4175	0.604102	6.98136	0.000340172	0.0132857	15733	13542	11252	27219	14536	10947	13636	14450	9927	9986	7955	10503
SNORD4A	chr17	ENSG00000264577		28721487	28722877	899	0.608001	6.39695	0.00112616	0.0328096	12308	11204	10143	9618	8787	7620	9088	9157	6889	5821	4820	8197
MRGPRF	chr11	ENSG00000172935		69004395	69013409	2746	0.613785	7.99338	0.00187952	0.0487499	30256	35348	34224	31441	25554	22742	32041	22151	17611	21077	21110	17800
RNF34	chr12	ENSG00000170633		121400041	121430623	4719	0.628154	5.31876	0.000189311	0.00839757	4987	4933	3590	6754	5652	3904	5331	4790	2904	2687	2482	2496
NR2F2	chr15	ENSG00000185551		96325938	96340263	6459	0.638203	7.59797	0.000184846	0.00829808	19293	24401	19787	35034	27369	14911	23495	17732	13122	14313	18324	14466
AMIGO1	chr1	ENSG00000181754		109504175	109509738	5144	0.66193	5.15078	4.22828e-05	0.00253919	4011	4285	4310	5527	4659	2863	4061	3493	2552	2762	2447	3031
CYB561D1	chr1	ENSG00000174151		109494052	109502932	5690	0.673566	4.12598	0.000245159	0.0103349	1916	2244	1405	3132	2956	1491	2103	1701	1591	977	1209	1386
KCTD21-AS1	chr11	ENSG00000246174		78139771	78175323	4095	0.704412	3.13694	0.000976625	0.0294672	936	1173	965	1477	1223	566	1084	783	766	572	652	740
EPHB3	chr3	ENSG00000182580		184561784	184582409	4532	0.727479	3.39477	0.00151227	0.0415319	1279	1236	1002	1787	1758	986	1508	949	522	544	710	989
DBNDD1	chr16	ENSG00000003249		90004865	90020128	4791	0.741411	2.43142	0.00179483	0.0472756	795	681	506	951	672	524	433	468	374	477	488	311
ZNF835	chr19	ENSG00000127903		56661981	56671783	3473	0.761237	2.47114	0.00102625	0.0305667	783	720	547	827	832	362	689	532	326	424	415	437
C14orf169	chr14	ENSG00000170468		73490964	73493392	2429	0.761622	2.99102	0.000360816	0.0138647	1245	1079	808	1076	1065	629	989	774	633	498	519	565
MT-TL1	chrM	ENSG00000209082		3230	3304	75	0.769284	6.48293	0.00114253	0.0331315	9361	13571	14057	9085	10999	6748	8370	12306	8345	6829	5510	3903
C14orf28	chr14	ENSG00000179476		44897295	44907257	3864	0.796509	3.84191	2.37039e-05	0.00162746	1924	1943	1298	2251	2392	995	1722	1593	1027	931	967	991
ZFP82	chr19	ENSG00000181007		36383120	36418656	7506	0.806419	2.79519	0.000224745	0.0096264	862	993	711	1105	1041	494	784	796	573	397	517	406
FBXO2	chr1	ENSG00000116661		11648367	11655785	2333	0.806722	2.57836	0.00122704	0.0353081	1174	810	479	883	712	550	470	648	334	463	351	547
UCHL1	chr4	ENSG00000154277		41256413	41268455	2282	0.82612	5.29633	0.000936655	0.0285818	9314	4543	3127	7628	2394	3610	3702	3812	2366	2366	3246	2979
RP11-632C17__A.1	chr6	ENSG00000230202		117998975	117999448	474	0.832226	4.68727	0.000486085	0.0170819	3494	2977	4878	2714	2373	2068	2487	2681	2004	1648	1515	2091
RP11-161H23.9	chr12	ENSG00000258334		49292631	49324576	4166	0.83828	4.12165	0.00177342	0.0467777	3548	1934	1858	3406	1113	1823	2320	1759	1098	752	1193	1007
TUBB3	chr16	ENSG00000198211		89919165	89936092	2776	0.850072	3.95515	0.000636468	0.0210746	3406	1837	1427	2956	1038	1403	1749	1433	974	934	1141	1045
ZNF416	chr19	ENSG00000083817		57571566	57578927	2561	0.852304	2.55234	0.00027297	0.0113031	905	827	745	735	711	435	661	486	442	408	394	422
PRPH	chr12	ENSG00000135406		49293252	49298686	4353	0.863513	4.70367	0.00085603	0.0266995	5445	2912	2679	5238	1683	2521	3487	2683	1617	1165	1770	1514
CCDC146	chr7	ENSG00000135205		77122434	77329533	4457	0.868648	6.33894	0.000207039	0.009119	15543	9202	8777	14707	7518	7271	10128	9611	5424	4128	2924	6458
ACHE	chr7	ENSG00000087085		100889994	100896974	3731	0.875071	3.04666	0.00147585	0.0408924	1811	822	812	1617	672	792	1055	860	468	367	530	572
C2orf40	chr2	ENSG00000119147		106063246	106078159	1741	0.878154	8.2129	0.000110473	0.00553107	36634	27887	48819	49660	37163	19927	30374	20909	16201	20564	19935	33365
ZNF607	chr19	ENSG00000198182		37696363	37719790	4740	0.880018	3.19301	8.70786e-05	0.00461986	1023	1525	838	1569	1452	652	1167	887	828	475	498	592
RNA28S5	chrX	ENSG00000226958		109054131	109054562	432	0.884994	11.4723	0.000119803	0.00590322	354765	247734	424734	534008	392177	227469	338667	230070	336950	138358	147057	158123
TUBB3	chr16	ENSG00000258947		89921392	89938761	4430	0.909847	3.91824	0.000426173	0.0155142	3432	1846	1436	2896	944	1284	1660	1347	900	926	1155	972
KCTD21	chr11	ENSG00000188997		78171249	78188822	4164	0.9139	4.27666	1.06976e-06	0.000122563	2158	2719	2243	3853	2670	1208	2325	1741	1500	1165	1285	1346
GCNT2	chr6	ENSG00000111846		10492223	10629368	9052	0.924783	4.3845	0.000557281	0.0190139	2646	3562	2239	3986	2214	726	3146	2558	1581	1397	1112	1039
STMN2	chr8	ENSG00000104435		79610814	79666175	2362	0.928632	4.94095	0.000341479	0.0132857	6835	3705	2570	6789	1989	2699	3709	3467	1834	1381	1994	1876
ZNF30	chr19	ENSG00000168661		34926903	34945170	2745	0.941937	1.98718	0.000123266	0.00605788	497	553	371	822	605	321	492	402	243	203	250	245
CRABP1	chr15	ENSG00000166426		78340324	78348230	993	0.961683	3.10571	0.00151182	0.0415319	2225	782	761	1661	727	814	734	857	452	369	430	958
SYNGR3	chr16	ENSG00000127561		1989660	1994275	3420	0.968355	2.52133	0.00128079	0.036629	1324	642	573	1173	366	461	726	524	390	241	358	393
MT-TV	chrM	ENSG00000210077		1602	1670	69	0.975837	2.27536	0.00129721	0.0368846	593	625	958	404	632	324	342	562	466	286	322	263
GAP43	chr3	ENSG00000172020		115623324	115721490	2087	0.979906	3.71898	0.000229834	0.00979943	3105	1570	1235	2603	900	1101	1473	1454	801	666	809	785
NGB	chr14	ENSG00000165553		77265483	77271312	1884	0.98634	2.88156	0.00132715	0.0374954	1594	1190	666	1384	402	653	917	613	394	396	592	354
RP11-48B3.4	chr8	ENSG00000260317		80541300	80543104	1805	0.987942	1.6151	0.000647884	0.0213015	443	380	283	549	572	253	412	390	205	120	119	169
HOXA2	chr7	ENSG00000105996		27100354	27102811	2458	0.989239	3.29355	0.000161819	0.00749869	1019	1332	1741	1419	1205	563	1401	879	567	601	641	574
MT-TF	chrM	ENSG00000210049		577	647	71	1.04922	3.62309	0.000341273	0.0132857	1849	1650	2281	913	1718	821	680	1849	940	716	761	651
TAGLN3	chr3	ENSG00000144834		111998664	112013887	1791	1.05092	2.5299	0.000756357	0.0242339	1433	860	479	1089	336	422	733	502	408	294	338	307
FAM212A	chr3	ENSG00000185614		49803254	49805030	1040	1.07783	1.53611	0.000148072	0.00698453	565	430	313	356	428	149	248	156	180	219	231	243
TRIM61	chr4	ENSG00000183439		164954446	164977668	1582	1.08935	-0.0277133	0.00037716	0.0142821	157	173	92	155	133	84	76	74	88	67	34	62
RGS4	chr1	ENSG00000117152		163068775	163076802	4836	1.10166	6.4742	1.06487e-05	0.000860882	16323	10033	7967	24243	9215	6733	7877	10163	3914	4097	3590	9076
MTND4P12	chr5	ENSG00000247627		134926660	134928036	1377	1.1105	8.31076	0.000139819	0.00671237	37984	19263	54997	48104	72025	14740	25389	19568	13769	19543	35397	26388
GDF5	chr20	ENSG00000125965		35433347	35454746	2646	1.1169	-0.313846	0.000976717	0.0294672	109	102	81	155	148	70	92	64	45	16	69	43
PROB1	chr5	ENSG00000228672		139390592	139395713	5122	1.15273	1.71949	0.000401057	0.0150095	446	348	652	348	538	403	140	310	158	201	181	217
ALDOAP1	chr3	ENSG00000242849		52193170	52194785	1078	1.15474	0.475972	0.000871956	0.0271396	198	232	221	120	215	142	126	125	108	65	85	35
RP11-475J5.8	chr5	ENSG00000270388		100051133	100051916	784	1.16712	1.24177	0.000855185	0.0266995	252	451	472	293	179	166	224	255	146	177	121	74
CHRM1	chr11	ENSG00000168539		62908679	62921807	3250	1.17064	0.294358	0.00100039	0.0299877	294	143	127	279	70	80	145	119	62	53	69	74
C8orf48	chr8	ENSG00000164743		13566843	13568287	1445	1.17972	-0.428119	0.000159332	0.0074018	138	112	60	131	115	44	62	72	43	57	28	47
PTX3	chr3	ENSG00000163661		157436789	157443628	1940	1.18621	3.23952	2.18315e-05	0.00152589	1950	869	712	2883	1060	699	880	692	527	585	365	823
MIR6087	chrX	ENSG00000275110		109054542	109054590	49	1.19243	7.49774	2.00096e-05	0.00142626	21263	19714	34817	23616	32090	18372	16136	18795	17283	5363	7155	6982
KCNA4	chr11	ENSG00000182255		30009741	30017023	4195	1.30216	0.124607	0.000767063	0.0244452	91	264	127	201	147	16	112	102	77	69	66	54
CTD-2666L21.3	chr19	ENSG00000213293		12260126	12260537	412	1.31497	0.0462293	0.000799153	0.0252524	69	82	250	168	189	50	86	58	110	52	37	70
PRSS3	chr9	ENSG00000010438		33750466	33799231	1664	1.32212	-0.195883	0.00094237	0.0287092	258	106	87	169	46	77	86	37	74	34	33	51
MT-TT	chrM	ENSG00000210195		15888	15953	66	1.35995	2.89511	1.4592e-05	0.00112143	1697	982	1482	651	642	372	494	690	594	416	361	413
AL132988.1	chr14	ENSG00000277394		32484915	32484991	77	1.36089	1.3174	0.00176136	0.0466004	475	430	428	286	236	238	272	337	184	35	70	48
TMEM74	chr8	ENSG00000164841		108606850	108787615	2877	1.38701	1.34774	1.18824e-06	0.000134487	548	423	259	554	234	124	179	218	143	163	162	127
RP11-461G12.2	chr5	ENSG00000251340		94569540	94570676	1137	1.43943	1.40878	0.00105634	0.0313628	219	312	849	265	241	191	350	254	138	121	62	79
UNC45B	chr17	ENSG00000141161		35147817	35189345	5679	1.53341	3.87677	0.000418349	0.0154035	2287	1436	3750	2481	1297	640	1536	2578	710	288	201	628
PPP1R3C	chr10	ENSG00000119938		91628442	91633054	2524	1.5565	6.92536	1.07488e-09	2.20588e-07	21684	21812	17664	17890	19373	8133	15953	9646	4802	4415	5272	3594
FOXS1	chr20	ENSG00000179772		31844301	31845619	1319	1.64657	0.207955	3.65225e-05	0.00227353	222	247	174	78	201	63	112	46	67	56	83	19
KLHL38	chr8	ENSG00000175946		123645527	123652950	1982	1.68341	1.53475	6.63203e-08	1.02358e-05	324	467	489	665	487	138	311	202	124	174	111	71
AARD	chr8	ENSG00000205002		116938199	116944487	2412	1.8466	3.4291	0.000246162	0.0103538	3832	309	451	4487	1134	811	723	895	493	254	95	696
RP11-352E6.2	chr4	ENSG00000249780		12640298	12640637	340	1.90296	2.96067	4.63618e-06	0.000435078	3029	487	626	358	2491	395	538	469	310	406	366	213
RP11-750B16.1	chr17	ENSG00000262902		53105734	53106358	625	3.62447	4.87067	2.58192e-06	0.00026937	533	747	21848	590	673	607	739	633	416	554	485	367
EEF1A1P13	chr5	ENSG00000250182		14651941	14653329	1389	4.49121	4.29779	1.44815e-06	0.000160025	183	205	16102	220	180	140	207	169	163	267	214	258
AC091154.1	chr17	ENSG00000276078		53106069	53106157	89	5.45999	4.63093	1.63987e-07	2.32004e-05	137	152	21159	182	152	65	126	144	123	161	185	138
TerminologyFootnote
Chr = Chromosome
log FC = log Fold Change
log CPM = log Counts Per Million
FDR = False Discovery Rate
IG = Idiopathic Gastroparesis
IC = Idiopathic Control
