# Supplementary material for: Transcriptomic signatures reveal immune dysregulation in human diabetic and idiopathic gastroparesis
Source: BMC Med Genomics. 2018 Aug 7;11:62. doi: 10.1186/s12920-018-0379-1 (PMC6081936; doi:10.1186/s12920-018-0379-1)
Supplement: Supplementary file 5 — Table S5. Differentially expressed genes common in diabetic gastroparesis and diabetic controls and idiopathic gastroparesis and controls. (XLSX 107 kb) [file 12920_2018_379_MOESM5_ESM.xlsx]

## Sheet: Sheet1
			DG_vs_DC		IG_vs_IC		DC							DG							IC							IG
GeneName	GeneID	Gene_BioType	logFC	FDR	logFC	FDR	DC1	DC2	DC3	DC4	DC5	DC6	DC7	DG1	DG2	DG3	DG4	DG5	DG6	DG7	IC1	IC2	IC3	IC4	IC5	IC6	IC7	IG1	IG2	IG3	IG4	IG5
CXCR4	ENSG00000121966	protein_coding	-2.98829	1.28e-26	-3.75155	1.67e-18	11.5408	4.87701	6.29338	4.97407	8.11256	5.84519	2.6247	0.807238	0.891033	0.945621	0.905887	0.573463	0.905247	1.02201	18.3424	4.07235	8.53925	8.70046	11.8802	11.6893	11.2386	0.508311	1.16279	0.45883	0.317842	1.39026
INHBB	ENSG00000163083	protein_coding	-2.51408	6.14e-18	-2.78972	1.22e-08	1.13575	1.1641	1.20315	0.958832	1.15399	2.23949	0.793289	0.249356	0.271572	0.272555	0.236311	0.201577	0.219506	0.194385	0.696513	0.383086	0.519866	0.79304	0.620031	1.89883	1.66892	0.106934	0.132244	0.0775557	0.112449	0.21991
SOX17	ENSG00000164736	protein_coding	-2.55993	5.9e-15	-3.1896	1.76e-12	6.11598	5.87396	6.01609	5.10878	10.77	18.3951	5.00398	1.33976	1.80376	1.96838	1.70489	0.920275	1.76044	1.09684	18.5374	3.19392	8.64765	6.02154	11.1699	21.3125	11.0254	1.97473	1.46979	0.553177	0.777804	1.27345
CEBPD	ENSG00000221869	protein_coding	-3.27542	1.39e-14	-3.69839	9.44e-20	66.8022	50.2464	54.0879	25.9411	161.974	124.378	17.8895	7.082	6.08485	6.63839	8.27465	4.85504	13.7283	9.08488	157.344	30.8112	132.693	80.9516	72.7991	94.1292	200.361	13.1215	7.72779	4.77071	9.09681	5.45922
RP11-373D23.2	ENSG00000270640	sense_intronic	-4.42547	2.49e-14	-6.01564	8.1e-20	3.7434	2.09848	2.97213	2.02598	2.4906	3.06789	0.598119	0	0.0325622	0.379511	0	0.0543816	0.129794	0.235986	5.81395	2.81757	7.20296	3.59151	1.60961	4.01529	1.59945	0.0865466	0.0297307	0	0.0686867	0.0791034
APOLD1	ENSG00000178878	protein_coding	-1.4024	5.38e-14	-1.76048	1.03e-14	9.80208	13.0198	13.1104	11.6933	22.1354	14.2608	10.3546	5.22502	5.22665	5.74932	5.56319	5.01775	6.28866	5.62458	23.722	9.94031	17.2145	16.4195	20.1835	23.3362	23.656	5.67028	6.24831	4.32348	5.33372	5.36208
RGS1	ENSG00000090104	protein_coding	-4.54327	4.18e-13	-5.16112	8.61e-16	7.14555	11.4485	16.7131	6.24832	4.75367	1.16476	2.0787	0.266097	0.237195	0.421973	0.0533957	0.119625	0.318276	0.922856	12.9554	9.08449	10.3266	9.56987	12.3282	18.0834	9.10389	0.251759	1.02495	0.122877	0.0511898	0.114103
DUSP1	ENSG00000120129	protein_coding	-3.20742	5.01e-13	-5.00185	2.18e-22	341.748	162.849	298.484	295.876	749.684	442.424	171.145	26.9236	26.7675	48.5036	15.4934	21.0447	38.086	118.058	774.856	347.672	784.05	439.654	483.417	805.204	977.793	53.1647	15.6842	5.57252	16.7172	8.2887
SGK1	ENSG00000118515	protein_coding	-1.77142	5.01e-13	-2.80578	2.64e-25	2.7023	2.46142	2.06609	2.41071	3.4226	2.85841	1.73655	0.614237	0.664861	1.27363	0.627107	0.392753	1.08012	1.01777	5.53568	2.24795	3.70314	3.96782	3.77176	5.3342	3.73069	0.681642	0.755496	0.464611	0.425977	0.408293
RASD1	ENSG00000108551	protein_coding	-3.13413	2.03e-12	-3.47542	2.96e-16	3.84228	2.47978	1.79036	1.51949	8.90339	2.30993	1.2315	0.419252	0.248824	0.354449	0.286361	0.29089	0.595093	0.503141	8.90327	3.0982	3.97914	4.3978	4.52869	7.48943	10.0494	0.960178	0.353403	0.355297	0.633732	0.273131
CD69	ENSG00000110848	protein_coding	-2.98557	3.98e-10	-5.33358	5.22e-18	1.90698	0.852861	1.01019	1.05945	2.1992	0.855643	0.286088	0.101788	0.163857	0.135937	0.086239	0.079816	0.163285	0.384842	6.93525	0.479392	2.50742	3.00332	2.43852	5.96675	6.92516	0.15122	0.105973	0.0407362	0.0528061	0.129922
GADD45G	ENSG00000130222	protein_coding	-2.42752	2.29e-09	-2.44113	5.06e-09	21.2516	21.3151	47.3019	26.7311	82.3975	11.6431	21.9366	4.98202	4.81721	5.98504	8.19	3.47931	6.35196	13.7503	47.3801	36.6082	62.4667	39.0908	37.7211	97.1643	100.608	9.2546	23.5267	3.65696	9.36989	7.30442
NFKBIA	ENSG00000100906	protein_coding	-1.23768	3.34e-09	-1.34965	2.07e-06	40.2338	43.1954	57.4105	31.7973	58.4372	41.1291	37.6571	19.9069	26.3039	14.5997	22.507	14.7464	18.1093	26.6233	58.7881	47.211	54.2901	46.6692	74.2543	80.19	109.979	30.472	35.5879	14.7408	26.1115	19.3208
FAM107A	ENSG00000168309	protein_coding	-1.33203	5.31e-09	-1.61144	4.13e-05	5.56614	5.65327	5.24302	3.31649	8.61027	4.6565	3.57986	2.40576	2.41865	2.32263	2.55929	1.26097	2.46091	2.39538	12.8262	1.99254	6.99066	11.4197	6.64006	9.59799	6.96576	3.26013	1.79687	1.9683	2.95279	2.62807
ZFP36	ENSG00000128016	protein_coding	-3.62346	2.33e-08	-4.97779	1.48e-28	373.836	281.199	202.498	178.356	1028.82	700.733	90.7971	18.1742	19.0005	24.3019	9.4458	10.7502	91.3018	76.2374	1175.4	178.564	861.673	566.842	383.441	741.421	546.959	32.7003	22.0992	10.8947	19.558	11.3944
ADAMTS1	ENSG00000154734	protein_coding	-1.68616	4.31e-08	-2.66504	2.78e-18	30.728	28.73	15.2202	16.086	38.3679	36.0895	9.35955	5.86085	5.34477	10.2519	7.39102	8.50095	10.9755	10.0894	61.0524	24.7392	44.8226	30.0246	25.5345	56.7247	38.6229	8.28065	4.34751	2.96079	6.25417	9.04517
CDKN1A	ENSG00000124762	protein_coding	-3.48546	5.85e-08	-3.73301	8.16e-11	56.2231	17.9008	16.5401	7.29478	87.1789	164.28	10.6768	4.82027	4.28553	5.13823	2.29821	3.43831	7.91571	6.9044	109.09	4.79535	50.5025	35.5242	16.2709	25.7477	32.2171	2.15677	2.75812	2.66815	2.83277	3.51392
GADD45B	ENSG00000099860	protein_coding	-3.61244	1.23e-07	-3.7727	6.32e-17	84.9228	38.6849	31.7416	19.4169	183.213	331.445	18.3071	5.68527	8.26486	5.34415	6.23066	5.45174	22.2795	8.36643	237.526	28.434	153.443	79.4382	62.53	93.0001	79.9499	11.2719	7.31501	4.63997	8.44673	5.03777
KLF9	ENSG00000119138	protein_coding	-1.66544	1.59e-07	-1.60983	1.81e-10	66.3007	39.8792	52.087	24.2578	77.3342	59.6413	20.1459	13.9805	11.8813	10.097	19.8459	14.3384	21.5292	23.8065	70.0377	33.2728	59.0314	56.5468	54.3979	58.075	67.3714	24.8998	14.1953	9.20323	23.4111	18.6794
HOOK2	ENSG00000095066	protein_coding	-2.08488	1.78e-07	-3.08023	1.47e-13	7.20172	9.38123	6.01291	9.60684	31.6158	19.2457	4.43842	2.58066	2.53515	3.33194	2.60696	2.37887	4.88904	3.91667	30.425	7.39053	30.6436	16.9161	10.0666	19.6576	19.6815	4.58857	1.13065	1.34406	1.90139	1.94498
KLF2	ENSG00000127528	protein_coding	-1.65656	2.58e-07	-3.03149	9.44e-20	20.3011	23.4648	22.7256	29.2422	88.4699	33.8641	25.5981	10.4875	15.2848	13.6357	12.3791	8.59165	9.62765	14.0554	81.4989	21.9364	71.9424	53.7276	77.6861	131.136	86.7346	8.46202	9.63037	8.41128	7.84069	8.65741
NEDD9	ENSG00000111859	protein_coding	-1.60612	3.35e-07	-2.1018	1.53e-09	2.78146	1.65149	2.85571	1.22315	3.87624	2.57129	0.999875	0.859689	0.933491	1.23758	0.63437	0.517591	0.895813	0.616389	4.56327	1.19307	2.48786	2.59575	3.54586	5.25852	2.68056	1.03793	0.573611	0.371032	0.739072	0.886683
PRDM1	ENSG00000057657	protein_coding	-1.82756	3.35e-07	-2.67066	1.93e-08	0.625741	0.340434	0.891256	0.44869	0.616534	0.875781	0.278872	0.151329	0.217103	0.210861	0.130404	0.125509	0.142213	0.277515	1.31508	0.279966	0.702889	0.949774	1.11394	1.36843	0.621946	0.0887748	0.245356	0.0682874	0.0992776	0.191785
JUNB	ENSG00000171223	protein_coding	-2.87094	4.39e-07	-4.01096	1.56e-09	104.497	123.48	92.806	143.746	551.391	394.636	81.175	17.0662	24.6846	36.0344	7.73463	15.0294	62.7873	57.4123	504.464	115.63	540.272	324.495	201.138	414.442	395.148	71.7868	8.45666	10.7932	5.38472	9.47403
CH25H	ENSG00000138135	protein_coding	-3.33816	5.19e-07	-4.48409	1.77e-14	5.28203	2.3533	0.96939	0.976621	4.1271	13.6607	0.506757	0.390706	0.544601	0.395314	0.296886	0.205841	0.462723	0.697048	19.1249	1.63043	6.2592	5.14726	4.62289	16.4775	3.96473	0.360602	0.240771	0.289422	0.314403	0.538485
CLEC4E	ENSG00000166523	protein_coding	-2.5561	5.19e-07	-3.34931	6.18e-07	0.564213	0.292458	0.701776	0.271987	1.40998	0.734357	0.155793	0.0918091	0.0638611	0.0814076	0.156289	0.0933218	0.16705	0.102848	1.1428	0.138712	0.47824	1.01803	0.65766	0.55858	1.64684	0.102549	0.0400868	0.0109914	0.0813865	0.151906
ADAMTS4	ENSG00000158859	protein_coding	-4.01864	6.14e-07	-5.01435	9e-12	14.4796	3.10528	0.980878	0.927382	4.85296	20.0961	0.849747	0.240753	0.317219	0.498046	0.268309	0.177376	1.25885	0.217765	22.1806	1.13623	3.60912	2.59396	1.53007	5.08717	1.83212	0.152543	0.164041	0.133998	0.192781	0.155337
KLF4	ENSG00000136826	protein_coding	-2.19908	6.26e-07	-3.73134	1.42e-22	10.8771	10.1239	17.3574	15.1153	62.953	15.8765	6.77379	5.77857	4.69544	6.97281	2.65676	3.19497	5.49794	4.00867	49.8119	10.3619	55.6608	33.6319	25.7722	53.8241	33.1123	4.49007	2.12548	1.67117	2.3707	2.87787
CSRNP1	ENSG00000144655	protein_coding	-3.09071	1.07e-06	-4.25175	1.31e-23	29.8398	27.764	22.7079	12.6533	160.456	80.2638	12.5046	3.54162	2.6832	12.3612	2.66353	3.83814	12.6767	6.22519	116.793	13.8272	105.264	68.9276	43.0252	61.2918	63.6474	4.56788	2.85088	3.08982	3.11128	3.09596
SIK1	ENSG00000142178	protein_coding	-3.22302	1.07e-06	-5.85389	8.68e-15	0.23087	0.0925917	0.176824	0.107002	0.600769	0.494258	0.0817869	0.016859	0.00989458	0.0864907	0.00749893	0.0264397	0.0414122	0.0191223	0.507719	0.0870204	0.505095	0.238731	0.153445	0.218846	1.10812	0.00701299	0.00180684	0.00181652	0.0097401	0.0112172
AC073072.5	ENSG00000179428	antisense	-3.69505	1.25e-06	-5.35565	1.25e-10	2.68483	0.850638	0.313131	0.440818	1.67043	2.68267	0.357885	0.066395	0.0708496	0.123862	0.0268478	0.0118325	0.353011	0.0855774	4.64978	0.216077	2.75271	0.897445	0.872121	1.96226	1.23196	0.00627701	0.0905644	0.00650356	0.0597801	0.0458974
DDIT4	ENSG00000168209	protein_coding	-2.17932	1.27e-06	-1.97019	0.00105217	23.0585	21.7857	56.7257	15.2903	74.2735	13.8102	21.4287	5.20591	5.72555	3.64493	15.9891	7.46382	4.98008	11.4071	24.9097	28.4927	27.0903	46.5239	58.9639	61.9268	167.377	19.5123	23.1322	2.6257	14.1746	13.8064
RP11-442H21.2	ENSG00000269926	antisense	-2.1833	1.55e-06	-1.97184	0.00121681	32.466	32.1572	83.7689	22.0305	106.232	20.8612	32.8888	7.72408	8.64457	4.89582	23.3655	10.5136	7.33018	16.7873	35.1942	40.605	38.8356	67.3061	87.6784	89.2664	245.484	28.0889	34.1331	3.78963	20.8249	19.5966
C5AR1	ENSG00000197405	protein_coding	-1.63989	2.44e-06	-2.65059	3.27e-09	5.1946	3.52554	3.39315	3.88983	5.15883	8.04262	2.06105	1.63831	2.62086	1.22502	1.12143	1.17907	1.93593	1.01038	10.1653	2.0215	4.74764	4.63532	3.46429	6.86761	6.66852	0.507934	0.693959	0.339818	1.7	1.0187
CEBPB	ENSG00000172216	protein_coding	-1.94112	3.52e-06	-2.47775	1.73e-10	30.9935	18.5193	20.6158	16.2885	91.5416	62.3102	12.9861	8.91262	9.96253	13.271	10.056	6.35902	10.0509	13.2671	70.1741	12.0079	52.3622	34.262	30.0702	39.5415	93.9973	9.94724	6.80864	6.49585	7.96401	8.9477
MYC	ENSG00000136997	protein_coding	-3.13414	3.55e-06	-3.47055	3.14e-15	34.8293	11.9476	8.32921	6.91514	87.3266	116.167	6.87531	3.74351	3.61775	3.73901	4.28487	4.6189	8.63881	4.51636	90.7077	8.52027	56.7925	30.9908	21.9227	43.1267	42.4747	4.03289	4.32971	2.95715	3.23464	3.39127
RP11-290L1.3	ENSG00000257453	antisense	-2.25919	4.26e-06	-3.16306	6.61e-17	14.087	8.22311	20.5072	4.44879	32.0956	20.7206	3.56451	4.29296	4.29255	3.49349	1.71449	1.87016	3.65199	4.11237	21.2056	7.93017	24.8284	26.4038	27.9234	30.9177	42.6532	2.61553	4.58542	1.90007	1.98035	2.69285
PER1	ENSG00000179094	protein_coding	-1.9519	4.31e-06	-2.16626	1.87e-06	36.0853	36.9949	31.8361	12.8884	64.5036	30.0088	7.95238	5.29542	3.66925	8.05833	14.8933	10.585	10.8193	7.57404	67.0376	38.7603	39.8006	36.969	25.3326	30.4765	48.4709	16.062	2.74118	2.38445	12.3415	11.5763
CH507-42P11.8	ENSG00000275993	protein_coding	-3.28825	4.45e-06	-5.89976	6.43e-16	0.263837	0.129654	0.206829	0.126665	0.801137	0.520366	0.0946964	0.0154257	0.00603555	0.113332	0.00762373	0.0319197	0.0441062	0.0210606	0.710339	0.105592	0.427918	0.246171	0.140399	0.236271	1.15621	0.00534727	0.00551073	0.00369351	0.0084876	0.00977479
F2RL3	ENSG00000127533	protein_coding	-2.36894	6.23e-06	-3.58032	6.32e-10	0.403003	0.909307	2.21196	0.496936	0.932929	0.17073	0.485778	0.163642	0.272814	0.137892	0.147686	0.169696	0.144253	0.127775	0.57765	1.18663	0.631587	0.839579	1.45703	2.87698	2.83052	0.184977	0.0584602	0.0306644	0.133103	0.198373
THEMIS2	ENSG00000130775	protein_coding	-1.56409	7.22e-06	-2.47414	5.13e-10	1.9386	2.62853	2.43855	1.39639	2.92034	2.51069	0.831132	0.734417	0.88926	0.869787	0.438731	0.429817	1.25104	0.719447	4.68337	0.731625	1.78908	2.74415	1.99356	2.55147	2.63315	0.494956	0.412654	0.288101	0.33691	0.586241
PHLDA1	ENSG00000139289	protein_coding	-1.88671	7.37e-06	-2.52156	3.76e-18	4.62799	4.20112	11.2619	2.15964	10.7575	6.41974	1.53538	2.02453	2.0768	1.84366	0.949105	1.07275	2.03969	1.97921	7.32995	3.54433	9.63757	10.0104	10.9428	9.48337	12.2238	1.56923	2.29887	0.99444	1.10637	1.55169
FOS	ENSG00000170345	protein_coding	-3.60771	7.52e-06	-5.20676	1.76e-05	128.066	174.92	206.368	270.339	840.887	267.799	126.355	12.6625	14.714	15.8539	2.79465	1.32392	46.7459	87.5576	722.117	250.319	1029.03	593.466	458.927	933.095	496.457	78.7452	3.24686	1.16209	0.770483	1.13395
CCL4	ENSG00000275302	protein_coding	-2.38598	7.78e-06	-4.18008	8.31e-12	0.866892	0.642529	0.37021	0.708226	2.10058	0.714561	0.289443	0.194527	0.176009	0.318795	0.0660961	0.0556121	0.113769	0.26814	2.72407	0.32727	1.97639	1.36499	1.69213	2.2905	2.40672	0.0885049	0.169391	0.0261998	0.0267584	0.181047
DUSP2	ENSG00000158050	protein_coding	-3.02248	8.45e-06	-4.61955	2.53e-16	2.98232	0.432845	0.442239	0.478047	3.27048	2.59255	0.740938	0.0980328	0.245151	0.383879	0.0505567	0.0626669	0.324065	0.298126	4.69987	0.489688	2.07154	1.41405	1.03774	1.92426	2.27565	0.124111	0.0822248	0.0642954	0.0457319	0.0648214
TSC22D3	ENSG00000157514	protein_coding	-1.52797	1.25e-05	-1.34437	8.03e-05	59.4468	40.3528	64.9979	25.7019	108.874	33.0726	20.456	16.16	13.6554	13.8617	23.8575	18.8483	21.9167	23.3104	63.1159	40.1924	55.3266	52.0179	61.6588	66.6732	136.041	43.4103	23.7468	16.2966	24.6152	18.7723
CXCL2	ENSG00000081041	protein_coding	-2.94633	1.8e-05	-5.57528	1.4e-20	1.58016	2.40601	1.99951	3.00181	3.33791	3.09818	0.732282	0.236028	0.289936	0.0688353	0.130215	0.0645623	1.23916	0.171212	5.39961	0.991633	5.60502	3.43108	1.33641	3.0708	1.87356	0.102749	0.0235311	0.0236572	0.0634242	0.0991296
PDK4	ENSG00000004799	protein_coding	-3.22126	1.95e-05	-2.94831	5.08e-11	184.431	54.4105	298.494	62.8453	803.357	106.275	81.9527	17.672	5.85393	3.09009	52.7223	23.741	31.4808	50.2366	263.697	72.8074	230.158	280.436	283.047	303.246	710.567	37.5936	45.5723	21.5217	62.5177	20.3681
TNFAIP3	ENSG00000118503	protein_coding	-1.59537	2.23e-05	-2.31017	2.21e-14	7.77741	4.6271	14.6789	2.75926	7.24699	5.14868	3.41297	2.48703	3.81517	1.58965	2.47845	1.89583	1.57949	2.46945	18.6817	3.93873	9.13136	10.9545	7.64248	11.2313	9.34274	1.91307	1.83697	1.62365	2.34607	1.99501
BMP2	ENSG00000125845	protein_coding	-1.43893	2.98e-05	-1.97628	1.01e-09	2.59959	1.90568	2.18237	1.37419	3.52501	1.65379	1.20211	1.16655	0.843055	1.19171	0.573143	0.405801	0.545805	1.12857	2.93677	1.43963	2.48035	2.46856	3.59642	3.87571	5.146	0.846821	0.91193	0.460873	0.726817	0.869654
RHOB	ENSG00000143878	protein_coding	-0.978065	3.56e-05	-1.20695	1.68e-05	391.104	496.627	477.9	405.667	501.27	644.245	381.956	230.304	199.826	329.297	149.204	238.748	318.588	359.333	679.205	524.052	608.828	496.448	602.702	735.938	437.998	324.632	303.615	230.228	185.015	147.817
mascRNA-menRNA	ENSG00000274072	misc_RNA	-1.75611	3.91e-05	-2.66242	0.00138215	172.093	107.604	74.0142	91.0233	95.5864	62.6906	16.6539	25.0012	14.8399	34.1707	34.5411	21.0246	31.2378	38.2664	193.783	189.455	148.482	57.9029	28.6056	47.323	30.6316	36.4884	5.32847	1.83669	21.2206	13.6372
BTG2	ENSG00000159388	protein_coding	-2.88403	5.31e-05	-4.90857	7.88e-37	319.625	351.409	519.227	214.922	1139.41	419.054	128.883	22.3601	15.9546	106.663	16.2508	11.1238	77.6567	217.264	976.333	203.646	979.743	639.679	481.469	700.453	609.92	28.7613	27.9756	15.669	17.604	13.442
IL6	ENSG00000136244	protein_coding	-3.78577	5.97e-05	-6.69627	3.79e-19	12.3373	3.58004	1.47233	1.23887	6.77855	14.2974	0.976169	0.171149	0.233598	0.195118	0.153435	0.0585194	2.08573	0.176819	21.8952	1.04379	11.5868	3.34947	2.39094	8.8565	5.87943	0.045531	0.08958	0.0257315	0.105121	0.0983634
CYTIP	ENSG00000115165	protein_coding	-1.7414	6.71e-05	-3.0588	1.79e-09	0.895839	0.281352	0.593441	0.451231	0.684972	0.819729	0.365877	0.146568	0.157939	0.194487	0.0676872	0.155437	0.261376	0.342934	1.47896	0.200034	0.613881	0.697489	1.10165	1.42701	1.09165	0.112442	0.141631	0.0724894	0.0594924	0.157584
GRASP	ENSG00000161835	protein_coding	-1.13319	6.92e-05	-1.89997	3.49e-11	5.3225	7.08052	5.10886	5.03456	8.42888	6.42412	2.49514	2.33487	2.10164	4.83252	3.04315	2.12307	2.38716	3.07649	9.89994	5.25224	6.35514	5.63315	8.59521	11.3375	7.473	2.93677	1.59128	1.13241	1.73484	2.74232
SOCS3	ENSG00000184557	protein_coding	-3.85068	7.3e-05	-5.93709	6.65e-16	70.792	48.8223	21.8179	18.8498	229.239	307.644	14.1553	4.36201	4.37403	2.6307	1.06748	1.07479	30.8672	7.57399	287.757	10.0392	189.663	127.119	62.9213	130.861	67.5228	4.53624	0.626335	1.6002	1.19839	1.75523
IL7R	ENSG00000168685	protein_coding	-2.1705	7.76e-05	-3.19788	5.06e-08	1.13049	0.201433	1.02714	0.48102	1.08204	1.15869	0.393838	0.191668	0.114884	0.204564	0.0483712	0.0932679	0.422949	0.242839	2.72061	0.22068	0.699129	1.02844	1.31611	2.14558	0.735165	0.141365	0.186478	0.0922741	0.0572181	0.18735
ERRFI1	ENSG00000116285	protein_coding	-1.26957	8.61e-05	-1.07253	4.3e-05	132.041	68.2849	53.1145	59.6195	112.7	86.4309	30.4307	23.8886	23.6312	27.7435	41.7442	38.2683	44.2524	41.7574	87.4598	46.6168	61.2646	50.9917	61.7869	39.113	60.56	34.8373	24.0585	15.7829	29.1066	30.4982
SLC2A3	ENSG00000059804	protein_coding	-2.01318	0.000107626	-2.8758	1.89e-10	7.85044	2.70682	1.93228	1.59197	5.04966	10.3988	0.967871	0.983064	1.1759	1.58734	0.832892	0.524394	1.53788	1.58659	16.0146	1.69475	6.02407	3.36313	3.46488	7.67924	6.09064	0.792829	0.921706	0.540424	0.909608	0.968734
CHMP1B	ENSG00000255112	protein_coding	-0.977433	0.000108072	-0.974724	0.00680082	29.858	15.0129	20.5424	17.0887	29.213	35.3289	14.5333	12.19	10.2313	11.7173	12.1518	12.9687	15.0694	14.5147	22.7641	13.9182	26.9015	20.112	18.4833	18.8084	53.8508	13.6641	15.079	9.30452	9.99408	11.8225
S1PR1	ENSG00000170989	protein_coding	-0.936304	0.000109084	-1.38175	0.00162072	10.2059	4.9803	8.29973	5.41911	10.1505	8.4	6.18376	5.09306	3.91939	5.41803	4.97458	2.61828	3.84296	4.97876	8.75293	3.58365	6.72944	9.49174	15.4121	21.2923	10.1347	4.40399	5.94992	2.52565	2.95728	3.99719
SNAI1	ENSG00000124216	protein_coding	-1.6981	0.000152778	-1.36706	0.00388093	3.15848	2.22677	2.47855	3.25257	4.09546	10.4353	2.92866	0.644665	0.756709	1.38638	1.47719	1.4361	1.95943	1.93419	5.94771	2.00042	2.02001	1.82278	2.45591	2.10948	3.30019	1.54399	0.596694	0.815643	1.08026	1.16981
C8orf4	ENSG00000176907	protein_coding	-1.13656	0.000153004	-1.71596	2.36e-08	14.4598	13.8305	8.58554	9.55364	8.55084	7.14083	4.72234	3.42885	4.46793	8.30422	5.49215	3.66126	4.03671	3.68597	17.2125	11.6181	11.1074	7.34059	8.46402	15.3526	10.1051	5.27482	3.09884	1.55533	3.93336	3.29714
F3	ENSG00000117525	protein_coding	-2.39956	0.000157563	-2.54891	8.67e-05	17.2097	3.5534	4.73637	3.76098	36.6896	7.17319	1.04617	2.16575	1.82255	2.23065	1.9411	1.90098	2.70418	2.24745	23.4426	2.19179	10.1825	7.20626	3.08324	4.09716	17.6635	2.6902	1.13906	0.435225	1.7331	2.08307
ITPKC	ENSG00000086544	protein_coding	-1.4467	0.00018983	-1.52467	0.000317193	18.2732	9.33696	6.31438	4.29248	20.2471	19.8649	4.51841	4.59643	3.87296	5.19577	4.82714	3.98298	5.48461	4.86664	29.9892	4.68555	12.3465	11.7667	7.34716	10.6218	11.4452	5.14947	2.9729	3.68361	4.69934	4.27179
C2CD4B	ENSG00000205502	protein_coding	-3.57347	0.000203249	-5.5235	3.31e-13	6.77603	1.82641	0.235236	0.757134	5.5553	7.07255	0.604318	0.156437	0.0856921	0.255629	0.015463	0.148224	1.07961	0.276014	8.75286	0.290864	3.36324	2.2785	3.69604	12.5077	2.57361	0.130149	0.0726521	0.112372	0.0774682	0.0892166
CITED2	ENSG00000164442	protein_coding	-1.04844	0.000211319	-1.94244	4.02e-12	26.8887	33.2719	50.288	34.8872	69.4147	30.194	28.5313	22.0075	16.5848	17.0228	24.5375	20.9948	12.2289	30.9752	44.7273	64.11	95.2309	90.593	107.079	136.871	128.424	25.8429	30.3863	18.4338	24.6955	18.0279
GPR4	ENSG00000177464	protein_coding	-1.7614	0.000309682	-1.31993	0.0243944	1.74081	0.673025	0.73543	0.603393	1.28229	3.34982	0.539954	0.49497	0.310479	0.534433	0.30287	0.387612	0.514637	0.311898	1.97791	0.464401	0.708333	0.998633	1.1501	1.94346	0.519429	0.44393	0.390138	0.524853	0.27883	0.435622
FZD5	ENSG00000163251	protein_coding	-1.12528	0.000331805	-0.956601	0.000103025	19.7828	11.093	12.8041	12.8991	10.8881	13.8977	8.4465	5.17256	3.47544	4.04892	8.20271	4.09622	9.4677	10.4352	11.073	11.146	11.3504	11.7915	10.5039	9.02869	6.66848	4.49414	5.56993	3.03278	6.22225	6.34997
AREG	ENSG00000109321	protein_coding	-4.52672	0.00036579	-5.97923	4.74e-08	1.11871	0.434908	0.15214	0.0521283	1.68333	1.21979	0	0.0899347	0	0.0113922	0	0.00979463	0.00584427	0.0991743	4.68386	0.0582343	0.948041	1.3291	0.659391	1.102	0.812371	0	0	0.0323009	0.0494844	0.0142472
THBD	ENSG00000178726	protein_coding	-1.51619	0.000410525	-2.1037	6.07e-09	11.5717	5.58167	4.76799	6.58292	14.4483	23.7485	4.30596	4.49237	3.77662	5.08039	2.23807	2.14369	5.21722	4.12115	18.3552	4.39254	9.95635	10.5455	14.8358	21.7271	10.1272	4.2924	3.16893	2.17938	1.76866	2.86193
SRGN	ENSG00000122862	protein_coding	-1.41609	0.000415742	-2.21474	4.66e-07	44.1384	17.2711	28.3701	14.573	42.851	56.5244	15.8219	9.61556	18.835	16.6703	10.7951	4.94726	14.586	14.1592	83.3171	9.07815	31.7395	36.5005	36.9416	60.3921	52.3356	10.1189	14.0152	5.94732	5.37984	10.1979
SLCO4A1	ENSG00000101187	protein_coding	-1.52134	0.000464712	-1.92593	0.000346929	1.754	1.39696	0.855343	0.622281	1.66745	0.965233	0.279482	0.343631	0.517917	0.243399	0.488389	0.290979	0.416217	0.509304	2.33229	0.617867	1.24205	1.0571	0.70325	1.23797	0.792508	0.439824	0.126392	0.0876343	0.399407	0.427123
KCNA5	ENSG00000130037	protein_coding	-1.95452	0.000657449	-1.39681	0.000318069	10.4259	4.3435	10.5823	3.87703	31.6606	6.68704	2.55268	2.82086	0.90115	2.83698	4.3743	2.16235	4.20101	2.25758	9.99133	3.91323	13.7305	9.21406	11.7429	9.76534	22.4544	4.46912	4.00047	4.42759	4.62719	2.74834
RP11-78A19.3	ENSG00000267165	antisense	-0.940746	0.00066919	-0.957578	0.0128964	47.302	23.6095	30.4584	27.6188	47.7925	55.8266	22.9667	20.0473	17.3519	18.4806	19.801	21.8655	22.6492	23.8687	37.95	21.8033	43.3307	34.0407	30.6249	30.6318	87.0841	22.7813	24.9281	15.255	16.8036	19.1823
HBEGF	ENSG00000113070	protein_coding	-1.34078	0.000697292	-1.74987	1.11e-09	7.25344	4.43709	2.31757	3.02762	5.8678	10.5861	2.90528	1.50371	2.22634	2.6259	1.67921	1.5167	2.62078	3.46428	9.49916	3.57159	4.56505	5.62554	4.67282	7.62435	7.15307	2.23639	1.31324	1.4232	1.81768	1.83135
HSPA6	ENSG00000173110	protein_coding	-3.13108	0.000697292	-2.82621	0.000369531	0.440938	0.626287	0.305549	0.235555	9.89241	1.11616	6.31424	0.239668	0.440331	0.360351	0.247199	0.173634	0.597246	0.302047	1.63301	0.182179	0.211019	0.526987	0.177829	0.391034	0.512686	0.104754	0.0632844	0.00748512	0.0516019	0.135363
SLA	ENSG00000155926	protein_coding	-1.53865	0.000697292	-2.45415	1.04e-07	1.04911	0.430348	1.50484	0.412654	1.67633	0.982482	0.508759	0.416373	0.48874	0.413198	0.275086	0.185028	0.171597	0.530181	1.6986	0.240673	0.852819	1.26671	1.74021	1.45352	2.45168	0.255765	0.260115	0.162717	0.193191	0.339374
BAG3	ENSG00000151929	protein_coding	-1.20184	0.000699586	-1.06114	0.00129448	85.076	50.1851	42.5774	37.1068	119.139	84.8452	41.8811	22.6393	24.0542	24.9828	24.3337	30.2926	55.4665	32.4311	93.7819	42.6402	53.3438	42.3312	41.8264	43.9581	94.4678	26.4901	23.2094	30.7509	20.9072	30.0397
MS4A7	ENSG00000166927	protein_coding	-1.14406	0.000719682	-1.69406	0.000103025	3.22867	3.15868	4.08507	2.25984	3.80505	2.20579	1.22795	2.07444	1.67446	1.35202	1.0786	0.670342	1.32071	1.66352	3.29797	0.645068	2.14734	3.83234	3.6727	2.46572	2.37026	0.857008	0.84869	0.381712	0.838076	1.05341
SERPINE1	ENSG00000106366	protein_coding	-3.00104	0.000719682	-4.1695	3.36e-08	28.4848	1.13978	1.63066	0.994466	7.33193	12.1867	0.800248	0.710037	1.86085	0.989035	0.329224	0.399861	1.69429	0.976189	20.0681	0.608319	5.18709	2.67683	2.18844	4.30371	2.05437	0.238973	0.296087	0.12519	0.298338	0.485924
PPP1R10	ENSG00000204569	protein_coding	-0.715624	0.00123425	-0.588703	0.0324678	15.6894	12.7165	11.8642	9.76851	17.1217	15.3938	11.4836	7.22336	8.98866	10.7651	7.38191	7.85892	11.4904	8.27128	16.4778	16.1183	10.8371	11.3658	10.9424	10.2249	10.8723	7.72707	7.33353	6.70737	8.28748	9.50078
VMP1	ENSG00000062716	protein_coding	-1.03353	0.00123425	-1.23064	0.00212498	12.9015	13.012	9.25421	5.24742	9.30936	7.94842	2.96946	4.19514	4.64324	4.57219	3.8076	3.10558	5.59674	5.97379	16.4806	3.70179	10.7137	10.3044	4.29854	6.98386	5.52571	3.53031	3.7863	2.69645	3.28251	3.56521
CSF3R	ENSG00000119535	protein_coding	-1.81459	0.00142183	-3.15602	2.97e-06	0.315547	0.307882	0.39019	0.186943	0.846716	1.6998	0.462278	0.149534	0.214528	0.219502	0.149255	0.0737636	0.307522	0.193996	1.84811	0.0919439	0.382282	0.690991	0.340251	0.702829	1.29719	0.0924909	0.0617997	0.031592	0.0677578	0.165357
DUSP5	ENSG00000138166	protein_coding	-2.03119	0.00142183	-2.5896	3.42e-12	16.5213	5.60365	2.40465	2.54385	18.3913	24.7164	2.61012	2.64871	2.87985	5.80952	1.48961	2.50049	2.27668	1.74148	20.0132	5.13389	8.29824	5.60021	4.99136	7.79672	8.34944	1.93241	1.05987	1.1979	1.14113	1.4459
MCL1	ENSG00000143384	protein_coding	-1.04426	0.00151556	-1.48207	1.75e-06	82.5714	49.236	49.0201	43.6286	120.819	105.229	31.3092	34.7294	38.2813	37.7885	32.2354	27.2027	43.7774	38.4604	146.685	39.4167	118.077	78.365	58.8894	71.9241	84.12	34.4116	26.9243	20.6015	35.1664	29.0698
RELT	ENSG00000054967	protein_coding	-1.50478	0.00173613	-1.76563	0.00536187	0.817947	0.238995	0.246881	0.224313	0.471567	0.565536	0.152764	0.151151	0.18048	0.236196	0.0965978	0.0970664	0.108215	0.173659	0.906608	0.111734	0.258087	0.28995	0.177895	0.260453	0.265954	0.0934999	0.0628422	0.0575631	0.0892612	0.159771
BIRC3	ENSG00000023445	protein_coding	-0.941285	0.00175801	-1.11121	0.000122563	7.08214	5.1017	9.30171	4.24139	5.14916	5.54119	3.54385	3.11415	3.83546	2.19238	2.53608	2.32743	3.08636	5.53072	4.95094	2.76228	5.93108	8.00092	7.99853	6.93324	5.15785	2.46594	2.93591	1.95163	3.0812	2.82045
CTD-3252C9.4	ENSG00000267519	lincRNA	-1.60799	0.00181428	-3.72543	3.85e-05	8.834	23.5832	8.8521	9.63716	34.4346	5.3706	4.34095	4.94341	3.76487	7.59898	2.71844	2.31578	6.86277	5.46664	55.7922	4.76471	38.4476	21.6904	2.13876	7.72632	5.28828	0.859225	0.467618	0.395105	3.14906	2.42217
CYR61	ENSG00000142871	protein_coding	-1.747	0.00182472	-3.50418	7.9e-09	133.625	62.6454	29.1164	58.3914	188.837	116.468	26.78	11.4192	19.464	40.7306	17.7865	11.3572	45.1881	53.8787	213.42	48.3996	118.11	103.516	102.903	201.057	154.305	33.0584	2.04931	5.6098	10.9835	5.21976
ETS2	ENSG00000157557	protein_coding	-1.16971	0.00184642	-1.11092	0.000453536	35.2821	18.2308	18.3269	18.1031	42.6276	64.0426	12.5109	15.2931	13.4943	15.0233	14.0736	11.2824	16.473	15.287	49.737	13.9885	31.3399	22.0502	19.8179	22.2056	32.7481	13.6426	11.3949	9.35445	11.7402	14.4356
IRS1	ENSG00000169047	protein_coding	-0.803063	0.00194815	-0.691639	0.00175668	5.93874	5.0725	4.47042	3.42261	4.17607	4.75735	2.05789	3.13536	2.45903	2.45815	2.10346	1.98768	3.49511	2.8595	4.01018	3.84993	5.1642	3.8402	4.50881	4.89965	6.01693	2.57973	3.1385	2.39726	2.38963	3.03053
TREM1	ENSG00000124731	protein_coding	-3.2717	0.00195155	-5.36579	5.44e-07	0.26247	0.0749263	0.0858367	0.0314325	0.468472	1.25266	0.115385	0.0152222	0.0670044	0.0173541	0.00564238	0.0037301	0.115735	0.0251791	1.40653	0.00950463	0.16152	0.232874	0.151536	0.286343	0.39056	0	0.0122356	0.0123012	0.00942261	0.0072344
BTG1	ENSG00000133639	protein_coding	-0.702428	0.0020997	-0.707258	0.00497555	15.7042	13.815	16.8267	11.3816	20.1147	21.7792	13.3917	10.9729	10.1092	11.9351	11.0986	8.23536	8.27747	15.6152	18.1292	13.5375	16.7709	20.6988	21.7417	21.8885	22.291	11.54	14.59	10.0732	8.95973	10.8024
FOSL2	ENSG00000075426	protein_coding	-1.75476	0.00219842	-2.39299	2.73e-09	37.6786	18.249	17.353	12.5823	60.3901	75.2121	8.3091	10.0588	7.66057	20.4497	5.05662	5.65229	17.3532	7.96815	71.5809	10.8963	47.2725	34.0054	15.2036	23.4037	39.3978	6.38479	5.47713	5.02281	6.80473	7.60039
BCL6	ENSG00000113916	protein_coding	-1.23787	0.00227144	-1.41304	5.07e-06	18.0324	8.84385	11.9437	5.73884	28.8856	15.6764	6.1467	6.48412	3.23071	9.2205	6.54908	4.14322	8.01937	6.45925	17.8862	7.00932	14.9521	14.3306	10.5179	11.6845	17.7265	2.36456	4.47374	5.34525	5.2371	6.22385
GFOD1	ENSG00000145990	protein_coding	-1.35693	0.00228867	-0.919855	0.00705464	20.1375	5.6481	8.96926	5.61562	20.8582	11.9226	3.48858	4.73819	2.75098	3.45059	4.48875	3.92487	7.37556	5.41492	10.0424	4.71035	9.1728	7.99188	4.4741	5.59003	9.75497	3.61822	2.77617	2.13067	5.7113	4.63118
RP11-64B16.4	ENSG00000256609	antisense	-2.01732	0.00259463	-3.27699	0.00178653	0.622979	0.346547	2.2801	1.66527	1.80094	1.31634	0.266298	0.319224	0.178431	0.190631	0.13523	0.268196	0.284493	0.847722	0.688838	0.936492	5.12352	1.66053	0.847427	1.9034	0.297993	0.205508	0	0	0.376383	0.245629
TIPARP	ENSG00000163659	protein_coding	-2.41517	0.00261178	-2.36871	1.55e-06	6.39722	3.86722	8.63483	2.62186	76.1182	6.38774	2.60138	2.86057	2.61647	4.27321	3.26383	2.6759	2.66078	3.16499	11.6741	2.3122	12.2602	9.75615	10.4448	8.90412	37.4365	2.5947	2.00245	1.52088	3.03838	2.99197
FNDC1	ENSG00000164694	protein_coding	-1.95965	0.00287426	-1.7915	0.0150878	2.32107	4.67921	5.22402	1.58418	0.578476	6.45537	4.43941	0.647823	2.05975	1.24416	0.137216	0.525419	1.02066	1.44959	2.76064	2.90377	2.0545	4.2123	4.27178	7.05807	1.15173	0.586207	1.46845	1.86483	0.290648	0.257043
MAFF	ENSG00000185022	protein_coding	-2.33303	0.00297546	-3.36364	2.91e-08	12.7726	2.20738	1.34513	1.31888	16.8568	12.9168	0.952892	1.30275	1.92007	1.56046	0.58077	0.71755	3.02192	1.09686	19.3539	1.18839	8.7967	3.97084	1.89441	3.94527	7.84282	0.71401	0.41037	0.422054	0.891166	0.676309
CTD-2033D15.2	ENSG00000276107	sense_intronic	-2.85098	0.00308506	-5.45262	3.42e-12	5.43048	1.46559	1.4558	0.692908	8.14534	14.8847	0.529414	0.30307	0.55338	0.537468	0.18307	0.165034	2.2977	0.763901	4.91696	0.775629	6.30552	5.9492	1.2132	2.63049	2.31693	0.0583659	0.02406	0	0.203814	0.0853541
PIM1	ENSG00000137193	protein_coding	-1.53724	0.00340077	-1.77228	0.00258108	23.025	10.0313	6.59913	8.93608	13.3594	38.1532	7.0463	4.908	4.71208	5.58905	2.453	2.77957	9.82166	9.9371	36.0071	6.44689	19.2208	13.2976	5.52091	9.3788	3.2892	4.31571	3.04514	4.07202	3.29267	3.62635
FPR1	ENSG00000171051	protein_coding	-2.31229	0.00365696	-4.48273	3.72e-10	1.56458	0.286233	0.48697	0.154584	1.80729	4.5414	1.45039	0.187323	0.432305	0.307667	0.225956	0.0964724	0.653621	0.351115	4.57096	0.158594	0.990848	1.67953	0.953613	2.5239	4.30553	0.0957516	0.0952758	0.112891	0.0471675	0.0935523
GEM	ENSG00000164949	protein_coding	-1.24053	0.00396163	-2.11376	0.000365975	83.9932	50.4266	64.3623	38.0474	138.953	181.678	31.187	49.9971	30.4294	55.5702	30.6754	28.5194	36.7334	40.8075	233.165	40.0831	276.387	80.2827	32.5298	55.3978	59.6942	26.5388	25.6634	17.4196	32.8653	19.9166
GCNT2	ENSG00000111846	protein_coding	0.963177	0.00443741	0.924783	0.0190139	0.916064	1.2392	1.35482	1.65136	0.776655	1.07294	1.42262	4.61869	3.23042	2.28675	2.14008	2.37105	1.3115	2.06022	0.623762	2.38363	1.93741	1.45533	1.44647	1.16256	1.09038	2.50428	3.47427	2.19556	2.99401	1.91521
IL1RL1	ENSG00000115602	protein_coding	-2.34376	0.00473894	-4.56673	3.31e-07	0.871267	0.0950774	0.538399	0.0984689	0.493618	0.436749	0.0598886	0.0315396	0.161547	0.135655	0.0297582	0.0182676	0.0352151	0.144992	1.39673	0.0214834	0.23981	0.340761	0.322946	0.729567	0.886094	0.00894531	0.0138281	0.0154469	0.010649	0.0654079
RP11-359K18.4	ENSG00000272574	sense_intronic	-2.11214	0.00485428	-3.14236	7.87e-09	2.88079	0.860515	1.00998	0.410545	2.90868	3.7883	0.131651	0.504762	0.401364	0.594017	0.144851	0.319197	0.609467	0.400151	1.7985	0.488005	2.23587	1.41635	0.870669	2.89924	2.14048	0.135464	0.104704	0.122809	0.241897	0.294058
FOSL1	ENSG00000175592	protein_coding	-3.48911	0.00504467	-3.80986	6.15e-05	9.45248	0.646655	0.201782	0.550147	6.24045	12.9302	0.28815	0.183283	0.39442	0.288553	0.0129404	0.226701	1.54665	0.156741	7.31259	0.207083	1.17667	0.410491	0.729829	1.02767	0.382444	0.0589966	0.107569	0.112848	0.0936438	0.170064
GLUL	ENSG00000135821	protein_coding	-1.14186	0.00516752	-1.02822	0.00150296	58.9794	26.2774	42.8105	23.1481	115.361	64.3858	24.1164	24.1233	18.615	23.8664	33.7992	22.4944	21.5831	30.3907	61.4621	31.869	47.8638	59.738	68.97	57.76	123.708	35.6962	28.236	22.4671	33.4955	30.1181
AVPR1A	ENSG00000166148	protein_coding	-1.51519	0.00553876	-1.7719	0.000600993	2.9012	1.07222	1.41777	0.655795	3.98172	5.27946	0.847028	1.4381	0.702134	1.2379	0.716887	0.606623	0.694835	0.804348	5.97706	0.908576	2.19703	2.5724	2.61373	7.36348	2.61732	1.12202	1.04231	0.387008	1.41153	0.958552
CTGF	ENSG00000118523	protein_coding	-1.73037	0.00602607	-3.02816	1.11e-09	73.7568	34.2528	51.9389	31.044	280.173	130.749	19.9657	22.5622	47.8837	35.1149	23.1003	20.6206	34.4262	16.1608	167.818	26.8475	184.919	122.352	171.549	166.472	171.878	39.4133	9.09418	10.6984	17.5201	7.73084
CXCR2	ENSG00000180871	protein_coding	-2.50941	0.00602607	-4.1017	1.11e-06	0.211493	0.113589	0.204121	0.110818	1.04289	2.28727	0.580549	0.0917712	0.0628373	0.124967	0.0982703	0.0399786	0.366762	0.084333	2.26702	0.0466899	0.250336	0.74516	0.423435	0.93709	2.3693	0.0768797	0.0327848	0.0274671	0.0547028	0.0872291
DUSP6	ENSG00000139318	protein_coding	-0.822107	0.00617699	-1.41612	1.68e-05	6.34592	7.05421	5.43109	9.09289	11.5121	7.70159	4.8096	6.33798	4.17064	5.62195	2.97682	2.84819	3.64853	6.66808	10.2628	6.98058	14.8588	11.5171	8.19607	13.0703	8.16573	7.47329	3.39631	2.033	3.07195	2.89382
SLC19A2	ENSG00000117479	protein_coding	-1.60405	0.00623078	-2.32005	6.42e-07	9.32322	4.38043	5.77955	2.01712	19.5382	4.52969	1.08546	2.40305	1.48278	2.87261	2.19564	2.01232	3.1914	2.32227	13.4889	2.57593	10.58	6.67218	3.62231	4.17298	12.7401	2.18403	1.08211	0.548791	1.91481	1.74454
SOCS2	ENSG00000120833	protein_coding	-1.03686	0.00623078	-1.33798	1.67e-05	5.98248	4.65873	3.97202	2.50721	8.59134	5.48959	1.62025	1.71418	2.53297	2.56409	3.71321	2.32725	1.97949	2.40739	6.63959	2.70845	4.01465	4.84487	3.66119	3.38949	7.90815	2.41606	1.60392	1.07152	1.56027	2.37352
FOXS1	ENSG00000179772	protein_coding	1.53302	0.00626858	1.64657	0.00227353	0.212126	0.388075	0.28157	0.51554	0.248419	0.364673	0.656061	1.15471	2.7108	1.25238	0.601533	1.24806	0.445355	0.949845	0.371229	0.581991	0.238944	0.422984	0.397667	0.595123	0.136753	1.441	1.65229	1.1702	0.401817	1.19248
FOSB	ENSG00000125740	protein_coding	-3.85158	0.00631666	-6.96273	2.9e-09	19.6382	40.3287	36.8963	34.7911	496.357	108.755	18.337	2.12428	0.844512	32.1022	0.0725819	0.130863	15.7121	7.27576	306.245	15.4103	287.544	174.384	54.3816	147.093	100.512	5.09243	0.127188	0.393199	0.0832551	0.328534
RND1	ENSG00000172602	protein_coding	-2.69469	0.00634842	-3.87309	6.76e-07	1.46645	0.572849	0.293741	0.210278	1.37758	6.65487	0.207726	0.180727	0.246454	0.115139	0.114276	0.195379	0.78652	0.115557	5.47229	0.196925	1.33152	0.67205	0.529154	2.35089	0.720215	0.129904	0.0769067	0.0486823	0.107484	0.171782
KLF15	ENSG00000163884	protein_coding	-1.74413	0.00639169	-1.5438	0.0454937	10.9787	4.60895	9.3277	3.61811	16.1966	7.16273	1.83549	1.24352	0.804499	1.09128	6.77033	2.80055	1.45116	3.23912	9.08313	4.65143	8.90236	11.6329	11.4793	6.14917	32.6806	8.64931	0.70975	1.1716	4.59936	5.00825
RNF122	ENSG00000133874	protein_coding	-1.86951	0.00639323	-2.24303	0.000101684	11.3684	7.50985	3.62426	2.86685	14.6112	40.5786	2.61377	3.83518	4.43447	4.07075	2.53596	2.0308	5.53275	2.10835	36.6267	4.20946	17.0481	7.18306	3.25994	8.14797	10.8478	3.25946	2.4709	1.88092	2.55409	2.37577
TMEM100	ENSG00000166292	protein_coding	-0.788499	0.00658248	-0.580768	0.0328096	17.0687	19.7009	24.1869	18.3678	33.0664	18.7028	16.0141	9.72414	8.17724	11.1959	15.338	18.3321	15.3691	13.4159	19.1711	23.4137	27.8371	20.8952	24.332	26.2613	31.6854	20.7556	19.0695	10.0805	14.0327	15.6732
JUN	ENSG00000177606	protein_coding	-1.80248	0.00660304	-3.35662	7.01e-14	144.68	143.527	114.945	155.798	608.487	146.732	76.6928	43.5358	21.7481	131.723	17.0938	35.4682	38.3311	155.687	386.71	147.551	462.164	241.558	212.254	410.378	326.037	71.0396	14.159	22.9768	22.6756	12.9754
TOB2	ENSG00000183864	protein_coding	-0.997879	0.00778707	-0.816123	0.00167158	37.1661	26.0262	31.5466	17.8988	72.2721	25.2586	16.2964	17.7844	10.641	26.9176	18.7945	13.3463	17.7484	18.5939	35.6557	23.8959	29.7122	31.7677	33.5569	29.992	57.5578	19.3411	16.9213	14.5467	22.3285	20.2984
NLRP3	ENSG00000162711	protein_coding	-1.52165	0.00805525	-2.79137	5.15e-08	0.453488	0.41809	1.09166	0.52844	2.78718	0.603409	0.336017	0.316885	0.351635	0.442204	0.385112	0.196885	0.271413	0.399361	2.17912	0.240749	1.73074	1.71467	1.01853	1.72265	1.32587	0.180078	0.172592	0.115678	0.12005	0.409831
CTD-2033D15.1	ENSG00000259279	antisense	-2.43677	0.00847025	-2.72299	3.19e-06	235.47	34.9681	21.5162	11.6086	169.987	451.161	16.1814	32.1964	21.8454	54.7585	8.92357	13.5454	37.797	21.2639	214.367	17.1966	127.481	83.6592	23.168	49.0683	44.404	11.2115	13.0885	9.50696	12.1773	11.5802
KLF10	ENSG00000155090	protein_coding	-1.20414	0.00865351	-1.39086	3.44e-05	34.2747	29.7176	34.2294	34.4533	90.0916	86.9527	29.0042	21.8589	9.59851	26.3817	14.7114	18.0956	44.1569	24.6502	74.745	32.6256	68.5872	40.6972	26.0349	30.9254	44.8318	18.6128	17.885	13.6575	21.6856	10.1998
BHLHE40	ENSG00000134107	protein_coding	-1.5103	0.00885579	-1.816	0.000231307	31.2725	21.2374	9.16351	15.7208	34.2747	77.71	7.78743	8.71558	13.622	8.95481	5.90736	6.95627	19.0534	10.8717	73.8638	16.7154	36.6255	15.9373	12.8514	25.8218	13.9095	11.0997	5.44802	5.60213	5.67138	10.4491
IL10RA	ENSG00000110324	protein_coding	-0.738348	0.00885579	-1.4951	0.000453536	1.79322	2.05196	2.70852	1.9415	1.54171	1.89007	1.96656	1.31215	1.5343	1.36397	0.979275	0.805224	1.45831	1.65288	3.67825	1.20342	1.70553	2.40879	2.12119	3.40633	2.8492	0.680321	0.790105	0.426992	0.535775	1.89055
STK17B	ENSG00000081320	protein_coding	-1.28585	0.00885579	-2.2203	1.02e-07	1.84832	0.792662	2.31413	0.770645	3.67794	1.80773	0.738935	0.873854	0.947846	0.829246	0.460341	0.350956	0.824456	1.04962	3.11905	0.57429	2.26819	3.17457	2.59088	2.58439	2.9826	0.497344	0.846642	0.226621	0.383345	0.619978
ARC	ENSG00000198576	protein_coding	-2.74027	0.00940072	-3.98813	7.09e-11	10.8256	4.36014	2.98133	3.20337	40.1582	21.8804	2.85728	0.91973	0.300602	5.07316	0.114319	0.323891	2.88923	4.78393	11.3786	1.60475	15.2694	9.03808	2.19302	4.80822	2.34025	0.747419	0.29217	0.311538	0.324999	0.324557
C10orf10	ENSG00000165507	protein_coding	-1.3098	0.00943208	-1.62069	0.00413088	27.26	11.3224	18.4963	6.39649	34.4188	40.7641	7.29119	8.23072	13.4485	7.74125	9.74801	3.89963	9.22972	11.5742	28.6851	4.47918	22.39	27.0752	37.4346	76.6601	38.5289	14.0799	13.2065	7.25381	5.78911	11.7153
RHOH	ENSG00000168421	protein_coding	-1.2555	0.00983531	-2.12787	0.000103025	0.24922	0.116264	0.289623	0.106219	0.281542	0.175585	0.0890356	0.0598385	0.0921881	0.133595	0.0831758	0.0476549	0.0729097	0.110763	0.693194	0.0975582	0.204382	0.229487	0.384361	0.37234	0.579329	0.0674144	0.0748194	0.0617882	0.0607049	0.135083
ITGAX	ENSG00000140678	protein_coding	-1.25768	0.0099983	-1.89424	0.0049654	0.793865	0.759037	0.513513	0.289569	0.337371	0.556454	0.207143	0.183995	0.30619	0.187194	0.105323	0.156377	0.366418	0.232251	1.6051	0.203594	0.307217	0.40872	0.263653	0.337114	0.4136	0.133215	0.0673953	0.112928	0.0932294	0.247943
IER2	ENSG00000160888	protein_coding	-1.24005	0.010356	-2.02757	1.69e-05	22.9752	27.6856	18.4687	27.5809	84.4355	38.5066	24.0152	8.31677	14.0643	30.9663	8.24852	8.83252	16.7279	26.32	57.7981	19.3387	60.7818	43.0528	40.8832	67.5889	53.7209	30.9601	6.01695	6.18786	7.13412	7.4184
RGS4	ENSG00000117152	protein_coding	0.844188	0.0107264	1.10166	0.000860882	10.4369	5.68	5.54397	7.18848	14.6511	11.8284	8.8233	24.2384	13.9276	24.5202	22.5096	16.9978	12.2373	12.009	10.827	11.1701	14.4065	6.74323	7.93954	7.02459	17.8268	28.9141	18.3154	14.6219	34.0815	14.9193
CTD-2033D15.3	ENSG00000278621	antisense	-2.44274	0.0108567	-2.83206	3.19e-06	91.9185	12.7336	6.98209	5.04285	76.606	146.864	5.81463	13.5701	7.87257	18.2154	2.59614	3.06477	16.2205	8.02398	70.4164	5.44048	47.0469	34.5671	8.07516	17.3488	14.7108	3.08907	4.23908	3.0658	4.59354	3.89333
AC011239.2	ENSG00000279526	TEC	-1.32335	0.0120379	-1.63244	0.0201696	1.06122	0.825116	1.21604	0.543257	1.92438	1.37303	0.380021	0.442363	0.480303	0.252158	0.737864	0.498632	0.459222	0.266554	3.4088	0.727349	3.57559	1.56601	1.34627	1.02904	0.752405	1.05233	0.551136	0.226402	0.679998	0.262793
LDLR	ENSG00000130164	protein_coding	-1.67964	0.0120379	-1.5203	0.00256085	10.1058	3.80926	2.34252	2.99376	9.67979	28.0872	2.3258	2.3386	3.23618	2.62597	1.92122	3.75484	4.0439	1.78774	12.1242	2.04558	4.3446	2.32869	2.86587	4.14192	2.9872	2.13121	1.057	1.03736	1.92838	1.19919
THBS1	ENSG00000137801	protein_coding	-2.35501	0.0124971	-2.6765	5.4e-06	173.074	26.9087	14.2355	8.9989	121.396	317.551	11.5365	24.5353	16.5681	41.726	6.85944	8.68847	29.987	15.9603	151.697	11.4409	91.1654	56.5087	15.989	32.9272	30.0488	8.0826	9.38823	6.20707	9.46162	8.48961
SLCO2B1	ENSG00000137491	protein_coding	-0.848277	0.0130787	-1.51888	4.3e-05	2.54733	1.74679	4.43767	1.85172	2.79709	2.33497	1.48864	1.87909	1.96932	1.64321	1.49629	0.848757	0.957948	1.6851	3.14672	1.031	2.11092	4.18603	3.63824	3.35174	3.21402	1.12564	0.886244	0.468222	0.863135	1.71724
RGS16	ENSG00000143333	protein_coding	-1.94061	0.0134777	-3.14955	1.67e-07	9.89071	4.21257	1.64559	2.40744	10.9426	25.9292	1.16147	2.17513	2.17477	2.26698	1.6603	0.831515	4.92577	1.72558	23.171	1.28256	11.5869	7.54744	3.67917	11.3357	3.38081	1.17512	0.683709	0.786092	0.899009	1.22242
STC1	ENSG00000159167	protein_coding	-1.86137	0.0136993	-3.67327	1.46e-14	3.84388	0.964858	1.46206	0.552351	2.13157	1.15371	0.361168	1.11773	0.561615	0.454933	0.206049	0.0856216	0.55501	0.136986	2.81325	0.361966	2.14457	2.44581	1.16549	2.3194	2.5961	0.0929073	0.136174	0.0983996	0.168771	0.247203
NAMPT	ENSG00000105835	protein_coding	-1.19752	0.0139049	-1.28698	0.0006581	5.69112	1.61225	1.82756	1.5506	3.8222	7.82747	1.44518	1.66783	1.5901	1.60146	1.3687	1.17878	2.06907	1.76145	6.53535	1.33621	3.71472	3.20261	1.91718	3.23052	2.60771	1.30463	1.42256	0.901469	1.28937	1.4053
CYB561D1	ENSG00000174151	protein_coding	0.598918	0.0141837	0.673566	0.0103349	1.56432	2.16179	2.39031	2.62189	2.37446	2.10705	2.56739	3.95809	4.37071	3.62446	3.85083	3.32903	2.94992	4.04772	2.03781	2.53468	2.04941	2.32973	1.60921	2.01067	2.31383	2.88464	3.48174	2.19165	3.74232	4.06767
CTC-250I14.6	ENSG00000267598	antisense	-1.31504	0.0145161	-2.14725	2.86e-05	31.4635	37.1798	24.667	41.8754	128.955	55.1243	32.3698	10.4749	19.7811	44.4451	9.70037	11.5294	21.3809	38.3868	88.3109	26.1981	93.6619	62.8394	60.6957	102.312	82.5067	45.5458	7.87896	8.18367	8.65257	9.72496
MIDN	ENSG00000167470	protein_coding	-1.49329	0.0150613	-1.77839	0.000141359	16.8192	12.4141	7.40988	8.51688	37.3198	51.4375	6.82266	6.13021	6.24211	13.62	3.52906	5.56831	12.8117	6.30214	42.6369	7.73852	22.9583	12.1004	9.94105	10.7243	8.88115	5.54935	3.30168	4.83285	4.28764	4.59625
TSPYL2	ENSG00000184205	protein_coding	-1.07498	0.0150613	-1.1394	0.000529096	36.8308	39.3484	19.682	17.0029	37.1185	9.74917	10.0773	10.9693	4.96739	16.0736	14.5212	11.0161	15.8394	13.5956	34.6597	28.6162	29.7002	30.9409	17.2054	12.2854	21.9271	10.1782	7.73096	8.22084	16.3947	12.2461
CCL2	ENSG00000108691	protein_coding	-2.46029	0.0154855	-2.61315	0.000625031	42.6322	9.95129	2.67952	5.4581	24.9309	147.307	4.22982	4.82233	10.0117	4.15046	2.44069	3.79195	15.4913	5.0911	67.4666	3.82484	21.6949	11.9948	4.36836	11.7367	5.06354	4.32933	2.39526	2.57341	2.25868	2.40021
RCAN1	ENSG00000159200	protein_coding	-1.55673	0.0155231	-0.984586	0.0132857	22.1973	7.06362	4.20797	3.74713	10.0246	40.6444	3.86232	4.33105	5.14604	4.6689	3.79001	3.76002	6.74232	5.22326	17.4365	4.54662	9.96968	6.81121	5.02535	6.43745	6.35329	4.39988	4.31965	3.26345	4.0191	3.40089
OSM	ENSG00000099985	protein_coding	-3.08109	0.0163569	-5.87895	1.64e-10	0.513987	0.189726	0.101046	0.132089	0.771601	3.11727	0.0997395	0.0311641	0.0960238	0.0266465	0.0462062	0	0.355414	0.0589129	2.95311	0.113509	0.327434	0.425536	0.274781	0.626499	1.39254	0.00810224	0.00834991	0.025184	0.00964537	0.0148108
ZFAND5	ENSG00000107372	protein_coding	-1.0295	0.0167132	-1.28675	0.000551634	31.444	20.7293	34.2364	17.6757	84.9419	21.6042	15.0831	18.1658	14.1541	21.9323	16.7114	13.8056	14.7126	20.819	38.3162	19.0742	44.4429	32.2574	29.3101	37.6719	100.347	16.3929	19.6178	12.493	15.1462	19.557
SELL	ENSG00000188404	protein_coding	-1.8776	0.016956	-3.15788	1.52e-05	0.900283	0.256819	0.616955	0.310077	1.8743	4.95697	1.73503	0.296194	0.556985	0.678796	0.304722	0.177748	0.721199	0.45994	3.90904	0.103164	0.694219	1.53768	1.38575	2.67689	3.23429	0.198016	0.229982	0.185623	0.0947907	0.313135
KCNA4	ENSG00000182255	protein_coding	1.7107	0.0171378	1.30216	0.0244452	0.0628063	0.0813885	0.0597901	0.07853	0.030896	0.0901379	0.187865	0.903229	0.331892	0.293248	0.195056	0.155894	0.057419	0.239417	0.0296592	0.183086	0.166678	0.152925	0.154141	0.148871	0.122268	0.185819	0.555559	0.26869	0.325738	0.274355
SNORA31	ENSG00000199477	snoRNA	-1.26241	0.0173197	-1.98061	0.000739366	9.99573	10.8839	5.74533	5.85094	12.5157	5.31501	2.11881	2.20126	4.35563	3.44167	2.238	2.83573	4.56112	3.62626	17.2781	7.12097	14.6555	11.3869	4.29325	5.20192	3.8438	2.94325	1.61772	1.42309	3.32213	1.79341
ATF3	ENSG00000162772	protein_coding	-2.94676	0.0180019	-6.3412	1.5e-17	41.7419	27.1806	7.07981	6.44006	195.751	82.8531	4.61302	2.1673	1.31387	15.1853	0.389961	0.639499	13.0213	19.6413	130.7	3.33029	90.5314	42.2507	15.5994	44.8263	34.18	1.10255	0.430467	0.300965	0.604106	0.64146
NNMT	ENSG00000166741	protein_coding	-1.37624	0.0180019	-1.95317	3.7e-05	11.9189	3.04666	4.17814	2.07049	8.73058	12.0283	2.43724	1.94689	5.44489	2.53801	2.15031	1.31091	2.31029	2.68564	14.0113	1.27787	7.37092	7.7027	5.34487	9.31875	8.66452	2.83452	1.20657	1.17655	2.10986	2.18846
TRIB1	ENSG00000173334	protein_coding	-1.55287	0.0180019	-1.83686	0.000404568	6.53824	2.236	1.90371	1.6528	10.9515	13.3268	1.55313	2.52207	1.99074	2.34198	1.08906	1.17652	3.03622	1.91725	16.152	1.69698	5.16528	3.51538	3.94057	6.22208	3.16996	1.81133	1.56376	1.38769	1.4129	1.37174
C8orf48	ENSG00000164743	protein_coding	1.18526	0.0188266	1.17972	0.0074018	0.273377	0.171225	0.282739	0.297232	0.0896541	0.243728	0.414619	0.763505	0.715625	0.526158	0.599805	0.804216	0.406549	0.570871	0.236679	0.2941	0.341411	0.247813	0.369498	0.18327	0.308806	0.817704	0.68393	0.368355	0.616043	0.622816
ARRDC2	ENSG00000105643	protein_coding	-0.723623	0.0210551	-0.929296	0.00435523	5.00912	5.36227	6.87972	4.49444	8.03528	2.83564	2.86781	3.02701	3.23408	3.59473	3.56885	2.61528	3.00253	4.31522	4.75106	3.85255	4.54746	5.7263	6.35011	5.99344	9.44745	3.50447	2.21036	1.46042	3.41172	4.23474
MMP25	ENSG00000008516	protein_coding	-1.29286	0.0218184	-2.12662	0.00044027	0.207533	0.335134	0.256668	0.144064	0.545101	0.822721	0.328208	0.111797	0.180437	0.243528	0.159838	0.101753	0.245192	0.132088	1.00454	0.144596	0.212661	0.385675	0.272554	0.497654	0.955366	0.116262	0.0962809	0.122609	0.0889748	0.100571
STAB1	ENSG00000010327	protein_coding	-0.764684	0.0219305	-1.10264	0.00917973	3.09696	6.70418	5.04561	2.12281	3.57852	3.60022	2.5552	2.66412	3.07326	3.43108	2.21035	1.60537	1.67825	2.45489	5.79705	1.37132	2.67364	4.10336	3.378	4.48785	4.62071	1.47589	1.46097	0.944828	1.31967	3.38498
CSF3	ENSG00000108342	protein_coding	-4.25977	0.0220315	-9.09941	1.09e-13	3.39282	1.30314	0.234283	0.138686	1.93308	3.4755	0.18496	0	0.013063	0	0.0110002	0	0.533713	0.00701265	7.42792	0.250154	2.42036	0.367706	0.413603	1.50854	0.414934	0	0	0	0.00612335	0.00705199
SLC7A5	ENSG00000103257	protein_coding	-1.68949	0.0220315	-1.77833	0.00044027	15.0741	8.96759	5.9831	5.86829	28.3263	44.4917	4.01199	3.13173	2.54917	6.07193	3.59317	3.66689	14.937	3.3769	21.8397	3.86605	11.8699	5.82777	4.22068	5.63569	22.5207	2.87229	2.6438	2.98156	2.97016	3.21104
EGR1	ENSG00000120738	protein_coding	-2.36113	0.023464	-4.70892	2.9e-09	134.292	164.873	106.594	113.524	953.224	231.793	93.2631	12.0055	26.8409	171.439	5.2381	3.35993	88.5124	80.7608	553.756	78.7199	529.831	425.408	226.656	455.197	444.684	52.4023	2.27572	6.78175	5.19043	4.39088
MMP19	ENSG00000123342	protein_coding	-1.03118	0.024913	-2.22834	0.0029848	3.60225	4.17839	1.99238	1.13589	5.33795	2.33797	0.919473	1.39109	1.69909	1.51356	1.34104	1.22008	1.55499	1.47985	20.6579	1.36068	5.40698	6.21128	1.33192	2.16108	2.85042	1.25047	0.855982	0.721891	1.30237	1.80321
C11orf96	ENSG00000187479	protein_coding	-1.51618	0.0263235	-1.75047	0.0285631	101.681	24.7822	26.7795	43.7704	279.507	190.282	30.193	31.7553	45.7395	56.9825	36.4517	31.9795	27.5557	33.6367	207.899	24.3914	107.988	26.0744	23.3826	32.6995	247.107	34.8319	16.4252	26.9499	24.9314	28.2307
SLC25A25	ENSG00000148339	protein_coding	-1.40005	0.026466	-2.07243	0.000128581	9.08288	5.43179	2.92663	2.60444	13.2901	22.0599	1.90478	2.99388	2.85604	5.03985	2.39762	2.25242	4.21444	3.87879	24.3317	3.02876	13.8106	6.83452	4.046	6.6005	3.88919	2.75249	1.46839	1.28746	2.48474	2.26831
TNFSF8	ENSG00000106952	protein_coding	-1.14276	0.0275362	-1.95229	0.004403	0.422114	0.199711	0.56256	0.325268	0.527279	0.431716	0.244432	0.170052	0.252836	0.271415	0.168087	0.0611162	0.162443	0.267889	0.631455	0.0896624	0.297193	0.438601	0.490122	0.843252	0.571938	0.0943171	0.179213	0.0580219	0.039766	0.231677
ITPRIP	ENSG00000148841	protein_coding	-0.735375	0.0295316	-0.770189	0.00829808	4.47461	2.98642	2.96725	2.45063	5.05823	5.90714	2.25464	2.81864	2.91904	2.07988	2.54328	2.50878	1.57168	2.51569	6.37459	2.88931	4.43093	4.10801	3.86042	6.03003	4.25619	2.57519	2.26437	2.71867	2.58374	2.4061
GFOD1-AS1	ENSG00000237786	antisense	-1.1755	0.0298936	-1.23654	0.0102201	13.7505	4.23037	5.32954	5.14123	13.7174	8.28611	3.83422	4.25559	1.85868	2.70786	3.55834	2.54638	5.81705	5.30863	7.21754	3.3369	6.95962	6.6317	4.39123	6.05394	10.3852	2.00695	2.43953	1.62618	4.34954	2.56338
PPP1R15B	ENSG00000158615	protein_coding	-0.741732	0.0303537	-1.02029	1.02e-05	11.6491	8.91489	10.3244	10.4188	22.6209	17.4828	7.06972	8.51796	6.28206	9.02996	6.52847	6.79975	8.38186	12.1803	15.6678	7.91403	16.3469	13.9204	11.5538	12.4427	12.9862	6.7555	7.12922	3.65588	6.6491	6.67782
ZC3H12A	ENSG00000163874	protein_coding	-0.903204	0.0310007	-1.25099	0.0132857	4.14415	3.06676	1.71055	2.55931	4.78879	5.60744	1.60948	1.56959	1.91682	2.70821	1.46526	1.55142	2.32121	2.07302	6.0868	2.04807	3.24141	2.221	1.18748	2.30696	1.93488	1.48939	0.662677	0.703242	1.1973	1.47683
SLC11A1	ENSG00000018280	protein_coding	-1.04467	0.0315111	-1.68383	0.00545176	0.391036	0.262712	0.23773	0.114751	0.328694	0.30413	0.200888	0.0968514	0.108112	0.12124	0.114034	0.0856243	0.242124	0.196551	0.998598	0.14229	0.210196	0.322695	0.146918	0.26942	0.424833	0.127381	0.0946402	0.0992398	0.0995272	0.106498
JUND	ENSG00000130522	protein_coding	-1.05801	0.0317255	-1.78034	2.14e-07	105.806	89.169	55.1478	109.736	293.621	173.412	57.1449	80.6354	60.1686	113.259	33.2067	42.1807	59.0434	76.4425	300.847	92.7939	229.364	101.539	113.831	203.271	188.684	52.944	48.9726	59.8126	37.9106	36.2321
ITK	ENSG00000113263	protein_coding	-1.26446	0.0317767	-2.40442	0.00014805	0.490013	0.0843348	0.275353	0.137356	0.249026	0.199788	0.094188	0.100534	0.103397	0.127713	0.0482668	0.0544322	0.126555	0.131225	0.706856	0.0741317	0.251796	0.171414	0.361654	0.241977	0.295897	0.0318628	0.0472029	0.0216647	0.0489946	0.131051
SH3TC1	ENSG00000125089	protein_coding	-1.0132	0.0343135	-1.85681	1.52e-05	0.884649	0.481925	0.938479	0.395557	0.859476	0.527404	0.255714	0.349968	0.475606	0.457498	0.284811	0.139499	0.232879	0.413121	1.09029	0.306895	0.522955	0.984057	0.539729	0.680766	0.926396	0.278217	0.134192	0.0779304	0.186785	0.297903
TMEM2	ENSG00000135048	protein_coding	-1.11239	0.0343728	-1.24471	0.0004536	4.81843	1.11133	1.40352	1.24796	2.31802	3.29958	0.648208	1.30441	0.853971	1.29682	0.798225	0.57216	1.16636	1.51204	2.74893	0.888572	1.56209	2.56686	1.53662	2.64392	1.33539	0.801091	0.940243	0.450969	0.753042	0.931515
VNN2	ENSG00000112303	protein_coding	-1.78377	0.035211	-2.88594	0.000193889	0.32204	0.162066	0.285739	0.168612	0.801961	2.03964	0.539533	0.153269	0.227639	0.274583	0.111305	0.0643846	0.424417	0.112349	1.61528	0.10156	0.275933	0.531516	0.40569	0.909091	1.36703	0.0943338	0.0972175	0.0539247	0.0258162	0.214066
BCL3	ENSG00000069399	protein_coding	-1.22342	0.0354619	-1.09732	0.0166571	11.2981	6.09193	3.26346	5.12895	6.02216	25.0667	4.16304	2.99531	4.79522	4.36191	2.5765	2.96581	6.84975	3.60921	12.2296	3.7606	5.12506	3.66691	3.99743	6.00622	3.67373	2.13476	1.75348	2.97007	1.9752	3.20687
FOXC1	ENSG00000054598	protein_coding	-1.39058	0.0354619	-1.86085	0.00126943	1.54559	0.347855	0.589168	0.423195	1.3807	3.09294	0.548485	0.650393	0.546716	0.698427	0.373285	0.329032	0.245409	0.483871	2.38078	0.284707	0.932381	0.984646	1.5921	2.81504	1.12015	0.327277	0.580124	0.212496	0.268398	0.534446
RP11-211G3.3	ENSG00000228804	antisense	-1.12486	0.0354619	-1.39819	0.000332862	8.68281	2.77058	5.87533	2.77353	12.5115	7.82967	3.16996	3.59166	1.89917	4.64412	3.21557	1.73211	3.82535	3.02608	7.11731	3.33406	6.20729	6.39514	5.18289	6.85459	8.37598	1.38426	1.77093	2.69535	2.33927	2.78129
RP4-536B24.2	ENSG00000260466	antisense	-1.73631	0.03698	-1.69822	0.00641533	7.68435	4.48921	3.28678	3.01324	14.931	18.6545	1.61338	1.87465	0.702671	2.44251	1.70507	1.55955	7.44441	1.44434	10.5295	1.94103	6.17493	3.79226	1.8102	2.60593	11.2265	1.44167	1.30002	1.39186	1.70325	2.03642
IER5	ENSG00000162783	protein_coding	-1.28335	0.0376628	-1.75162	5.5e-08	3.67834	2.29899	3.99267	1.88616	20.1633	8.08903	3.89346	2.70045	2.88582	3.8298	2.3475	2.53317	1.9348	3.44667	9.27842	2.47579	8.56224	3.93893	7.55884	6.7217	8.56175	2.56696	1.83388	1.46437	1.83595	1.7947
S100A8	ENSG00000143546	protein_coding	-2.75894	0.0378596	-6.74039	2.46e-08	4.36717	0.373045	1.67936	0.512172	5.48275	31.7032	8.93057	0.147271	1.87273	0.876794	0.618673	0.0481172	3.74195	1.17548	12.4512	0.108984	2.51252	2.87987	5.31511	16.1566	33.2666	0.0340342	0.0876865	0.0352626	0.0135054	0.295518
NR4A2	ENSG00000153234	protein_coding	-1.78535	0.038675	-4.41452	2.71e-18	3.00321	5.08645	2.94585	3.22962	19.2703	10.2531	1.46057	1.04234	0.860346	6.60201	0.372507	1.34323	2.95091	1.23839	22.7189	4.85916	22.4863	15.35	2.30087	8.28392	16.9423	0.842128	0.478442	0.366907	0.570664	0.726284
IGSF21	ENSG00000117154	protein_coding	-1.06544	0.0394267	-1.78619	0.000356212	0.400299	0.0885304	0.246899	0.334256	0.402792	0.412245	0.28422	0.1415	0.166092	0.176535	0.205839	0.170097	0.109301	0.164028	0.398232	0.111134	0.271067	0.34565	0.379682	0.32203	0.467955	0.122164	0.071533	0.0690397	0.0594943	0.131959
PLAUR	ENSG00000011422	protein_coding	-1.60937	0.0394267	-2.06989	0.00229889	3.91084	0.850318	0.73159	0.79378	1.87482	7.3252	0.550397	0.744801	1.31897	0.977636	0.408288	0.371358	0.953343	0.924094	6.35964	0.655453	1.01973	0.979522	0.706488	1.59442	2.13968	0.628482	0.251551	0.262856	0.408792	0.662265
RP11-69I8.3	ENSG00000227220	antisense	-1.76555	0.0394267	-3.49851	2.95e-11	14.877	5.45652	5.47019	7.91429	84.5611	34.6608	5.50652	6.11282	13.7265	9.94207	6.30491	2.84928	5.16834	6.18608	49.9149	3.72	39.8958	17.2381	43.6174	43.9837	52.4646	4.87139	2.1719	2.43411	2.76935	2.73146
C14orf28	ENSG00000179476	protein_coding	0.698554	0.0398186	0.796509	0.00162746	1.83247	2.41661	2.40409	3.00062	2.06974	2.56653	3.01622	5.0031	5.23959	2.99406	6.435	3.75054	2.54582	4.82969	2.00239	3.05602	2.82605	2.21434	2.25791	2.36799	2.43602	4.26521	4.439	2.98132	3.96035	4.84665
HSPA1B	ENSG00000204388	protein_coding	-1.40856	0.0398186	-1.14465	1.76e-06	36.449	20.2608	17.6036	24.049	135.678	50.6039	170.646	17.4418	32.2148	38.7485	27.8754	17.4418	25.5374	32.3853	61.9968	36.8769	43.9349	31.4271	49.1649	68.898	47.7296	18.4918	22.5547	19.7118	20.1357	23.0466
TNFSF9	ENSG00000125657	protein_coding	-1.85375	0.0410983	-2.82123	0.000976378	0.652511	0.338226	0.133856	0.0988931	0.746109	1.64075	0.139948	0.178034	0.0638539	0.321365	0.0733239	0.0581681	0.300801	0.140232	2.18964	0.0370544	0.847823	0.350144	0.348837	0.778302	0.553163	0.0874297	0.0742019	0.127885	0.0571427	0.131617
CD163	ENSG00000177575	protein_coding	-1.00527	0.0416465	-2.02577	0.000229536	4.67159	1.82383	6.03952	2.11794	5.76334	3.45373	2.6372	2.76476	2.88931	3.14066	1.84266	0.665333	1.15865	2.14044	4.86166	0.908422	3.01792	9.38262	5.5171	6.45137	5.85338	0.921065	1.50508	0.450434	0.763741	2.61176
PPP1R15A	ENSG00000087074	protein_coding	-1.27621	0.0416465	-2.41544	3.49e-07	25.7978	20.2542	12.2019	10.907	92.9203	44.1629	12.0248	19.1037	11.2401	23.7676	8.91505	7.58758	11.7335	16.4661	93.697	11.2576	72.4693	38.4727	15.5479	39.5042	40.7051	10.6091	5.1656	6.81152	9.39338	7.47435
FCGR2A	ENSG00000143226	protein_coding	-0.789016	0.0443426	-1.60775	2.42e-05	2.29633	1.32201	2.00522	1.52565	2.442	3.2281	1.57713	1.16106	2.13434	1.39966	1.03656	0.82504	1.03534	1.47546	2.62832	0.672367	1.71707	2.41457	2.38616	2.93109	3.09242	0.754445	0.760894	0.511095	0.515596	1.01519
ADORA3	ENSG00000121933	protein_coding	-1.39812	0.0448743	-1.62044	0.0022741	0.567141	0.167442	1.13275	0.167628	0.910958	0.40805	0.403325	0.218507	0.454775	0.136068	0.193296	0.125986	0.109538	0.308933	0.797401	0.214015	0.301039	0.911903	1.03408	0.601162	1.00788	0.311255	0.135786	0.168169	0.193982	0.274015
NAMPTP1	ENSG00000229644	processed_pseudogene	-1.5865	0.0451973	-1.64386	0.00113598	2.23651	0.434521	0.554184	0.475654	1.17951	5.80008	0.891738	0.465185	0.865196	0.616233	0.684859	0.247247	0.570951	0.780303	2.03809	0.346368	0.806987	0.762102	1.06967	1.81013	1.61682	0.299799	0.428335	0.257673	0.402862	0.451503
RHOU	ENSG00000116574	protein_coding	-1.00646	0.0460197	-1.20316	0.000378388	30.3524	22.1729	14.7059	23.5834	30.4215	32.4218	13.2962	7.42322	5.26783	8.5466	11.2604	11.7709	30.8289	13.5806	26.5733	16.2249	18.8421	18.2447	12.2845	18.9184	46.0631	11.9675	8.68465	4.9066	9.97839	11.275
S100A9	ENSG00000163220	protein_coding	-2.60088	0.0463886	-5.27603	9.43e-07	14.234	1.6839	5.17641		22.8644	110.229	27.0649	0.997805	8.31569	2.90887				3.96114	46.44	0.249209	8.94451	13.5815	17.3038	48.8295	94.1524	0.919071	0.656905	0.476121	0.117647	1.86974
Terminology Footnote:
log FC = log Fold Change
log FDR = log False Discovery Rate
DG - Diabetic Gastroparesis
DC = Diabetic Control
IC = Idiopathic Control
IG = Idiopathic Gastroparesis
															2.24026	0.181633	13.9056
								1.90856
